# Supplementary material for: Molecular diagnosis of suspected intestinal schistosomiasis in a non-endemic area of Yunnan Province, China
Source: Infect Dis Poverty. 2025 Oct 9;14:99. doi: 10.1186/s40249-025-01372-y (PMC12512248; doi:10.1186/s40249-025-01372-y)
Supplement: Supplementary file 3 — Supplementary material 3. Additional file 1. Geographical distribution of 21 suspected cases in Mangshi City, Yunnan Province, China. [file 40249_2025_1372_MOESM3_ESM.xlsx]

## Sheet: Sheet1
Additional file 1. Geographical distribution of 21 suspected cases in Mangshi City, Yunnan Province, China.
	Sample ID	Year of birth	Residence	Location		Date of visit
				N	E
	1	1935	Zhefang Town, Zhemao Village, Nanbang Village	98.1313	24.1657	September 25, 1996
	2	1932	Zhefang Town, Zhemao Village	98.1411	24.2059	January 27, 1997
	3	1966	Zhefang Town, Zhemao Village	98.1411	24.2059	April 16, 2008
	4	1951	Zhefang Town, Zhemao Village, Nanbang Village	98.1313	24.1657	August 1, 2008
	5	1952	Zhefang Town, Zhemao Village, Nonglie Village	98.158	24.2074	October 28, 2010
	6	1957	Zhefang Town, Zhemao Village, Nanbang Village	98.1313	24.1657	December 15, 2010
	7	1955	Zhefang Town, Zhemao Village	98.1411	24.2059	August 15, 2011
	8	1946	Zhefang Town	98.2738	24.2559	June 9, 2011
	9			98.1411	24.2059	2011
	10			98.1411	24.2059	2011
	11			98.1411	24.2059	2011
	12			98.1411	24.2059	2011
	13			98.1411	24.2059	2011
	14			98.1411	24.2059	2011
	15			98.1411	24.2059	2011
	16			98.1411	24.2059	2011
	17	1950	Zhefang Town, Zhemao Village	98.1411	24.2059	August 23, 2012
	18	1990	Zhefang Town	98.2738	24.2559	2015
	19	1986	Zhefang Town	98.2738	24.2559	September 9, 2015
	20	1953	Zhefang Town, Zhemao Village	98.1411	24.2059	January 21, 2018
	21	1949	Zhefang Town, Hula Village	98.192	24.2048	March 27, 2018
