# Supplementary material for: Molecular diagnosis of suspected intestinal schistosomiasis in a non-endemic area of Yunnan Province, China
Source: Infect Dis Poverty. 2025 Oct 9;14:99. doi: 10.1186/s40249-025-01372-y (PMC12512248; doi:10.1186/s40249-025-01372-y)
Supplement: Supplementary file 6 — Supplementary material 6. Additional file 4. Details for the assembled sequences of sample 68938. [file 40249_2025_1372_MOESM6_ESM.xlsx]

## Sheet: Sheet1
Additional file 4. Details for the assembled sequences of sample 68938
query acc.ver	length	ID	subject acc.ver	% identity	alignment length	mismatches	gap opens	q. start	q. end	s. start	s. end	evalue	bit score
k141_50	335	AC079602.15	Homo sapiens 12 BAC RP11-216P16 (Roswell Park Cancer Institute Human BAC Library) complete sequence	100	294	0	0	1	294	111168	110875	3.95e-150	544
k141_1797	324	AC011313.24	Homo sapiens 12 BAC RP11-474B16 (Roswell Park Cancer Institute Human BAC Library) complete sequence	95.342	322	15	0	3	324	14607	14286	1.07e-140	512
k141_632	350	AC055716.24	Homo sapiens 12 BAC RP11-641A6 (Roswell Park Cancer Institute Human BAC Library) complete sequence	99.429	350	2	0	1	350	33149	33498	6.65e-178	636
k141_2779	352	AC087798.10	Homo sapiens 12 BAC RP11-788H18 (Roswell Park Cancer Institute Human BAC Library) complete sequence	88.081	344	35	3	1	342	128509	128170	7.39e-108	403
k141_817	378	AC023794.37	Homo sapiens 12 BAC RP11-834C11 (Roswell Park Cancer Institute Human BAC Library) complete sequence	99.206	378	3	0	1	378	74062	74439	0	682
k141_1810	697	AC092745.7	Homo sapiens 12 BAC RP11-90D4 (Roswell Park Cancer Institute Human BAC Library) complete sequence	97.414	696	17	1	3	697	37633	36938	0	1184
k141_39	312	AC078778.34	Homo sapiens 12 BAC RP11-968A15 (Roswell Park Cancer Institute Human BAC Library) complete sequence	100	312	0	0	1	312	39133	38822	3.59e-160	577
k141_1407	455	AC079363.19	Homo sapiens 12q BAC RP11-617J18 (Roswell Park Cancer Institute Human BAC Library) complete sequence	100	141	0	0	285	425	11378	11238	6.22e-65	261
k141_808	525	AC083822.24	Homo sapiens 3 BAC RP11-106N22 (Roswell Park Cancer Institute Human BAC Library) complete sequence	93.851	309	19	0	1	309	9425	9117	1.43e-126	466
k141_1526	805	AC099661.11	Homo sapiens 3 BAC RP11-110C15 (Roswell Park Cancer Institute Human BAC Library) complete sequence	99.243	793	6	0	1	793	154729	155521	0	1432
k141_1798	320	AC110873.9	Homo sapiens 3 BAC RP11-172H14 (Roswell Park Cancer Institute Human BAC Library) complete sequence	97.819	321	6	1	1	320	36287	36607	6.23e-153	553
k141_766	695	AC009319.19	Homo sapiens 3 BAC RP11-297K7 (Roswell Park Cancer Institute Human BAC Library) complete sequence	99.603	252	1	0	444	695	80740	80991	9.42e-125	460
k141_832	318	AC117509.9	Homo sapiens 3 BAC RP11-31B16 (Roswell Park Cancer Institute Human BAC Library) complete sequence	99.537	216	1	0	103	318	38697	38912	3.97e-105	394
k141_51	390	AC008009.5	Homo sapiens 3 BAC RP11-436A20 (Roswell Park Cancer Institute Human BAC Library) complete sequence	98.492	199	3	0	192	390	134451	134253	3.03e-92	351
k141_606	351	AC024937.21	Homo sapiens 3 BAC RP11-480A16 (Roswell Park Cancer Institute Human BAC Library) complete sequence	98.575	351	5	0	1	351	20419	20069	1.87e-173	621
k141_1783	309	AC130885.3	Homo sapiens 3 BAC RP11-491D12 (Roswell Park Cancer Institute Human BAC Library) complete sequence	99.138	116	0	1	1	115	7343	7458	5.37e-49	207
k141_3103	301	AC026877.15	Homo sapiens 3 BAC RP11-550F7 (Roswell Park Cancer Institute Human BAC Library) complete sequence	99.288	281	2	0	21	301	181740	181460	1.34e-139	508
k141_1214	302	AC046144.15	Homo sapiens 3 BAC RP11-628J14 (Roswell Park Cancer Institute Human BAC Library) complete sequence	100	194	0	0	1	194	6878	7071	1.37e-94	359
k141_2940	361	AC092903.11	Homo sapiens 3 BAC RP11-666A20 (Roswell Park Cancer Institute Human BAC Library) complete sequence	97.79	362	7	1	1	361	120656	121017	5.36e-174	623
k141_1116	321	AC079382.20	Homo sapiens 3 BAC RP11-93B21 (Roswell Park Cancer Institute Human BAC Library) complete sequence	100	172	0	0	150	321	25198	25027	2.61e-82	318
k141_1806	348	AC117433.2	Homo sapiens 3 BAC RP11-96O13 (Roswell Park Cancer Institute Human BAC Library) complete sequence	100	194	0	0	155	348	3071	2878	1.6e-94	359
k141_170	325	AC128693.8	Homo sapiens 3 BAC RP13-563D5 (Roswell Park Cancer Institute Human BAC Library) complete sequence	93.436	259	15	1	67	325	2360	2616	9.24e-102	383
k141_1139	322	AC131210.3	Homo sapiens 3 BAC RP13-635I23 (Roswell Park Cancer Institute Human BAC Library) complete sequence	100	322	0	0	1	322	134187	133866	1.08e-165	595
k141_998	393	NG_029873.1	Homo sapiens ADAM metallopeptidase domain 17 (ADAM17), RefSeqGene (LRG_1203) on chromosome 2	100	393	0	0	1	393	53553	53945	0	726
k141_778	316	NG_051033.1	Homo sapiens adducin 3 (ADD3), RefSeqGene on chromosome 10	100	300	0	0	1	300	38367	38666	1.79e-153	555
k141_788	347	AC008581.11	Homo sapiens angiogenic factor with G-patch and FHA domains 1 (AGGF1), RefSeqGene on chromosome 5	99.324	296	1	1	53	347	77552	77257	2.59e-147	534
k141_2910	360	NG_023409.2	Homo sapiens aquaporin 7 pseudogene 2 (AQP7P2) on chromosome 9	98.611	360	5	0	1	360	2757	2398	1.99e-178	638
k141_991	370	NG_028869.2	Homo sapiens ARHGAP42 pseudogene 4 (ARHGAP42P4) on chromosome 14	99.73	370	1	0	1	370	2911	3280	0	678
k141_2939	549	NG_011572.3	Homo sapiens ataxin 2 (ATXN2), RefSeqGene (LRG_864) on chromosome 12	90.678	236	22	0	199	434	52481	52716	5.76e-81	315
k141_1774	322	NG_001246.3	Homo sapiens ATP binding cassette subfamily D member 1 pseudogene 1 (ABCD1P1) on chromosome 2	99.662	296	1	0	1	296	2892	3187	1.36e-149	542
k141_787	343	OZ112303.1	Homo sapiens BAC clone CH17-105D20 from chromosome 20, complete sequence	99.388	327	2	0	1	327	1921649	1921323	4.16e-165	593
k141_352	484	OZ112303.1	Homo sapiens BAC clone CH17-105D20 from chromosome 20, complete sequence	98.95	476	5	0	9	484	1884876	1884401	0	852
k141_399	323	OZ104972.1	Homo sapiens BAC clone CH17-118P18 from chromosome 2, complete sequence	95.498	311	12	2	13	323	990099	989791	1.13e-135	496
k141_2367	325	AC275432.1	Homo sapiens BAC clone CH17-120D1 from chromosome unknown, complete sequence	98.769	325	4	0	1	325	35589	35913	1.05e-160	579
k141_432	556	AC275432.1	Homo sapiens BAC clone CH17-120D1 from chromosome unknown, complete sequence	97.838	555	10	2	1	555	65151	65703	0	957
k141_2950	307	AC275605.1	Homo sapiens BAC clone CH17-120D21 from chromosome unknown, complete sequence	99.674	307	1	0	1	307	105183	105489	9.88e-156	562
k141_2970	378	AC270091.1	Homo sapiens BAC clone CH17-127M6 from chromosome 15, complete sequence	99.342	304	2	0	43	346	85111	85414	2.45e-152	551
k141_2583	351	AC270091.1	Homo sapiens BAC clone CH17-127M6 from chromosome 15, complete sequence	99.43	351	1	1	1	351	57961	57612	6.67e-178	636
k141_1406	320	AC270091.1	Homo sapiens BAC clone CH17-127M6 from chromosome 15, complete sequence	98.658	298	3	1	1	297	62606	62309	3.78e-145	527
k141_1197	352	AC233263.2	Homo sapiens BAC clone CH17-132F21 from chromosome 2, complete sequence	97.727	352	8	0	1	352	63155	63506	5.24e-169	606
k141_2901	459	AC254631.1	Homo sapiens BAC clone CH17-138H12 from chromosome 12, complete sequence	99.564	459	2	0	1	459	44398	44856	0	837
k141_2136	377	AC254631.1	Homo sapiens BAC clone CH17-138H12 from chromosome 12, complete sequence	100	377	0	0	1	377	43639	43263	0	697
k141_2559	322	AC239859.3	Homo sapiens BAC clone CH17-13I23 from chromosome 1, complete sequence	99.689	322	1	0	1	322	27377	27056	4.78e-164	590
k141_1776	359	AC244670.3	Homo sapiens BAC clone CH17-160B5 from chromosome 1, complete sequence	93.075	361	23	2	1	359	185404	185764	4.29e-145	527
k141_2718	425	AC253578.2	Homo sapiens BAC clone CH17-164B4 from chromosome 1, complete sequence	98.128	374	6	1	1	374	115394	115766	0	651
k141_1521	332	AC270171.1	Homo sapiens BAC clone CH17-179I2 from chromosome unknown, complete sequence	99.398	332	2	0	1	332	9317	8986	6.67e-168	603
k141_2356	301	AC275614.1	Homo sapiens BAC clone CH17-200A20 from chromosome unknown, complete sequence	100	301	0	0	1	301	165288	165588	4.5e-154	556
k141_2386	425	AC243659.3	Homo sapiens BAC clone CH17-202L17 from chromosome unknown, complete sequence	99.765	425	1	0	1	425	63480	63056	0	780
k141_1584	306	AC247052.1	Homo sapiens BAC clone CH17-204P24 from chromosome 12, complete sequence	96.732	306	10	0	1	306	119867	119562	3.62e-140	510
k141_2351	343	AC254314.3	Homo sapiens BAC clone CH17-214P16 from chromosome 10, complete sequence	97.549	204	4	1	140	343	90920	90718	3.41e-91	348
k141_402	503	OZ110801.1	Homo sapiens BAC clone CH17-220H16 from chromosome 7, complete sequence	99.801	503	1	0	1	503	13939439	13938937	0	924
k141_1968	655	AC270172.1	Homo sapiens BAC clone CH17-228O12 from chromosome unknown, complete sequence	98.473	655	10	0	1	655	149152	148498	0	1155
k141_220	301	AC270172.1	Homo sapiens BAC clone CH17-228O12 from chromosome unknown, complete sequence	98.587	283	4	0	19	301	105801	105519	2.14e-137	501
k141_2769	534	AC270172.1	Homo sapiens BAC clone CH17-228O12 from chromosome unknown, complete sequence	99.064	534	5	0	1	534	61382	61915	0	959
k141_2195	341	AC270172.1	Homo sapiens BAC clone CH17-228O12 from chromosome unknown, complete sequence	99.413	341	2	0	1	341	162968	162628	6.5e-173	619
k141_1223	351	AC254109.3	Homo sapiens BAC clone CH17-231K7 from chromosome 10, complete sequence	98.567	349	5	0	3	351	103943	103595	2.42e-172	617
k141_543	389	AC275601.1	Homo sapiens BAC clone CH17-240J14 from chromosome unknown, complete sequence	98.205	390	6	1	1	389	103414	103803	0	680
k141_934	318	AC275601.1	Homo sapiens BAC clone CH17-240J14 from chromosome unknown, complete sequence	99.686	318	1	0	1	318	174003	173686	8.28e-162	582
k141_2137	401	AC275601.1	Homo sapiens BAC clone CH17-240J14 from chromosome unknown, complete sequence	99.751	401	1	0	1	401	115231	114831	0	736
k141_953	370	AC275601.1	Homo sapiens BAC clone CH17-240J14 from chromosome unknown, complete sequence	99.73	370	1	0	1	370	37127	37496	0	678
k141_737	438	AC244015.4	Homo sapiens BAC clone CH17-248H7 from chromosome 1, complete sequence	97.052	441	9	2	1	438	16600	16161	0	739
k141_1972	330	AC256235.1	Homo sapiens BAC clone CH17-263P11 from chromosome 12, complete sequence	96.31	271	10	0	60	330	173025	173295	1.13e-120	446
k141_2342	914	OL310247.1	Homo sapiens BAC clone CH17-264L24 from chromosome 22, complete sequence	98.514	875	13	0	27	901	32892	32018	0	1544
k141_1338	307	AC270154.1	Homo sapiens BAC clone CH17-274P3 from chromosome 9, complete sequence	99.674	307	1	0	1	307	48290	48596	1.04e-155	562
k141_2896	314	AC270109.1	Homo sapiens BAC clone CH17-293D3 from chromosome 2, complete sequence	100	314	0	0	1	314	62371	62684	2.94e-161	580
k141_547	1403	AC270109.1	Homo sapiens BAC clone CH17-293D3 from chromosome 2, complete sequence	98.717	1403	18	0	1	1403	158704	160106	0	2492
k141_2704	307	AC270109.1	Homo sapiens BAC clone CH17-293D3 from chromosome 2, complete sequence	99.338	302	2	0	1	302	57364	57665	2.9e-151	547
k141_1192	453	AC245745.3	Homo sapiens BAC clone CH17-304K16 from chromosome 1, complete sequence	98.234	453	8	0	1	453	169756	169304	0	793
k141_212	370	AC270128.1	Homo sapiens BAC clone CH17-319K6 from chromosome 22, complete sequence	98.649	370	5	0	1	370	163199	162830	0	656
k141_784	410	CR769767.5	Homo sapiens BAC clone CH17-32P5 from chromosome unknown, complete sequence	93.313	329	17	4	1	326	120610	120936	4.11e-131	481
k141_2548	436	AC245464.3	Homo sapiens BAC clone CH17-336L6 from chromosome 3, complete sequence	98.372	430	7	0	7	436	165971	165542	0	756
k141_1559	669	AC270160.1	Homo sapiens BAC clone CH17-340J7 from chromosome unknown, complete sequence	99.701	669	2	0	1	669	69521	68853	0	1225
k141_598	326	AC270112.1	Homo sapiens BAC clone CH17-342C5 from chromosome x, complete sequence	100	326	0	0	1	326	125052	125377	6.23e-168	603
k141_2958	321	AC256290.1	Homo sapiens BAC clone CH17-357N23 from chromosome 2, complete sequence	99.688	321	1	0	1	321	98461	98781	1.71e-163	588
k141_823	573	AC256290.1	Homo sapiens BAC clone CH17-357N23 from chromosome 2, complete sequence	98.316	297	4	1	278	573	102191	102487	1.19e-142	520
k141_1384	414	AC241400.3	Homo sapiens BAC clone CH17-35L3 from chromosome 16, complete sequence	95.026	382	14	4	1	378	191009	191389	1.35e-165	595
k141_2568	398	AC275546.1	Homo sapiens BAC clone CH17-366K12 from chromosome 15, complete sequence	99.747	396	1	0	3	398	157237	156842	0	726
k141_2564	309	AC270152.1	Homo sapiens BAC clone CH17-372O24 from chromosome unknown, complete sequence	99.353	309	2	0	1	309	15716	15408	3.58e-155	560
k141_2978	482	AC244032.3	Homo sapiens BAC clone CH17-376I21 from chromosome unknown, complete sequence	98.963	482	5	0	1	482	133624	134105	0	863
k141_1706	366	AC245175.1	Homo sapiens BAC clone CH17-37H23 from chromosome 7, complete sequence	97.82	367	7	1	1	366	101573	101207	9.45e-177	632
k141_2379	403	AC253584.3	Homo sapiens BAC clone CH17-390D12 from chromosome 7, complete sequence	100	403	0	0	1	403	59117	58715	0	745
k141_2778	330	AC253584.3	Homo sapiens BAC clone CH17-390D12 from chromosome 7, complete sequence	99.697	330	1	0	1	330	141366	141037	1.76e-168	604
k141_205	337	OZ105167.1	Homo sapiens BAC clone CH17-401E5 from chromosome unknown, complete sequence	96.997	333	9	1	5	337	75376286	75375955	1.49e-154	558
k141_1717	392	AC270147.1	Homo sapiens BAC clone CH17-401E5 from chromosome unknown, complete sequence	97.462	394	8	1	1	392	46418	46811	0	671
k141_1132	311	AC270185.1	Homo sapiens BAC clone CH17-402N4 from chromosome 11, complete sequence	97.125	313	7	2	1	311	38530	38218	3.84e-145	527
k141_1011	932	AC245097.2	Homo sapiens BAC clone CH17-405J20 from chromosome 2, complete sequence	99.678	932	3	0	1	932	139397	140328	0	1705
k141_1183	1265	AC243971.2	Homo sapiens BAC clone CH17-437O13 from chromosome 1, complete sequence	100	1189	0	0	1	1189	5105	6293	0	2196
k141_549	312	AC243971.2	Homo sapiens BAC clone CH17-437O13 from chromosome 1, complete sequence	92.62	271	11	3	1	267	67605	67870	3.17e-101	381
k141_1400	423	AC270114.1	Homo sapiens BAC clone CH17-44A21 from chromosome 15, complete sequence	97.887	426	6	2	1	423	92145	92570	0	734
k141_2505	500	AC255546.1	Homo sapiens BAC clone CH17-53C15 from chromosome 7, complete sequence	100	500	0	0	1	500	176977	176478	0	924
k141_802	433	AC244609.2	Homo sapiens BAC clone CH17-56P15 from chromosome unknown, complete sequence	98.614	433	6	0	1	433	97529	97961	0	767
k141_241	378	AC244012.2	Homo sapiens BAC clone CH17-6K7 from chromosome unknown, complete sequence	99.735	378	1	0	1	378	58112	57735	0	693
k141_2553	336	AC246784.2	Homo sapiens BAC clone CH17-70N6 from chromosome 1, complete sequence	99.107	336	3	0	1	336	130671	130336	1.79e-168	604
k141_33	345	AC246784.2	Homo sapiens BAC clone CH17-70N6 from chromosome 1, complete sequence	99.675	308	1	0	38	345	166803	166496	3.13e-156	564
k141_1387	333	AC241587.3	Homo sapiens BAC clone CH17-71K11 from chromosome 1, complete sequence	99.399	333	2	0	1	333	146090	145758	1.77e-168	604
k141_209	303	AC245059.2	Homo sapiens BAC clone CH17-89O20 from chromosome 1, complete sequence	96.7	303	9	1	1	303	14775	15076	5.98e-138	503
k141_408	407	AC256231.1	Homo sapiens BAC clone CH17-95P5 from chromosome 15, complete sequence	100	350	0	0	1	350	72694	72345	0	647
k141_1775	413	AC256231.1	Homo sapiens BAC clone CH17-95P5 from chromosome 15, complete sequence	97.087	412	11	1	2	413	86823	87233	0	693
k141_1985	315	AC256231.1	Homo sapiens BAC clone CH17-95P5 from chromosome 15, complete sequence	99.365	315	2	0	1	315	67224	66910	1.69e-158	571
k141_2909	314	AC145029.2	Homo sapiens BAC clone CTD-2007N20 from chromosome 2, complete sequence	100	185	0	0	1	185	86030	86214	1.51e-89	342
k141_1388	338	AC073182.4	Homo sapiens BAC clone CTD-2012B24 from 7, complete sequence	98.516	337	1	3	1	336	90912	91245	1.4e-164	592
k141_2343	451	AC278922.1	Homo sapiens BAC clone CTD-2192H8 from 2, complete sequence	99.526	422	2	0	30	451	100123	99702	0	769
k141_2318	400	AC278922.1	Homo sapiens BAC clone CTD-2192H8 from 2, complete sequence	100	400	0	0	1	400	121234	120835	0	739
k141_1349	425	AC017116.7	Homo sapiens BAC clone CTD-2518K21 from 7, complete sequence	100	425	0	0	1	425	15164	15588	0	785
k141_426	344	AC006365.3	Homo sapiens BAC clone GS1-587J1 from 7, complete sequence	100	262	0	0	83	344	17675	17414	2.5e-132	484
k141_748	508	OZ115711.1	Homo sapiens BAC clone RP11-100J5 from 4, complete sequence	99.803	508	1	0	1	508	94652801	94652294	0	933
k141_1131	386	AC095038.3	Homo sapiens BAC clone RP11-10F11 from 7, complete sequence	97.949	195	4	0	1	195	16283	16477	2.45e-88	339
k141_2188	723	AC144610.2	Homo sapiens BAC clone RP11-1162J9 from chromosome unknown, complete sequence	96.358	659	22	2	66	723	33568	34225	0	1083
k141_796	317	AC146634.1	Homo sapiens BAC clone RP11-119M6 from 4, complete sequence	100	317	0	0	1	317	11491	11175	6.08e-163	586
k141_615	418	AC138777.3	Homo sapiens BAC clone RP11-1220P14 from 2, complete sequence	97.375	419	9	2	1	418	148504	148087	0	712
k141_605	735	AC240565.4	Homo sapiens BAC clone RP11-1228E12 from chromosome 17, complete sequence	99.457	737	2	1	1	735	33872	33136	0	1338
k141_1977	440	AC138776.2	Homo sapiens BAC clone RP11-1277N13 from UL, complete sequence	98.864	440	5	0	1	440	14441	14880	0	785
k141_419	1488	AC138776.2	Homo sapiens BAC clone RP11-1277N13 from UL, complete sequence	97.715	1488	28	2	1	1488	197760	199241	0	2555
k141_444	385	AC114811.3	Homo sapiens BAC clone RP11-1299A16 from 4, complete sequence	91.731	387	22	5	1	385	10699	10321	1.29e-145	529
k141_814	388	AC138771.4	Homo sapiens BAC clone RP11-1338E21 from UL, complete sequence	99.714	350	1	0	1	350	50083	50432	1.6e-179	641
k141_1524	362	AC113618.5	Homo sapiens BAC clone RP11-1367O10 from 2, complete sequence	100	362	0	0	1	362	192262	192623	0	669
k141_2768	355	AC145212.1	Homo sapiens BAC clone RP11-1368F8 from UL, complete sequence	99.718	355	1	0	1	355	62225	62579	0	651
k141_1605	307	AC092837.5	Homo sapiens BAC clone RP11-137J9 from 2, complete sequence	100	269	0	0	39	307	6117	6385	2.83e-136	497
k141_2736	354	AC093763.3	Homo sapiens BAC clone RP11-138B4 from 4, complete sequence	100	152	0	0	70	221	30	181	3.81e-71	281
k141_793	386	AC147648.4	Homo sapiens BAC clone RP11-1413M17 from UL, complete sequence	98.087	366	7	0	1	366	75014	74649	2.05e-178	638
k141_2977	357	AC010973.7	Homo sapiens BAC clone RP11-148K1 from chromosome 7, complete sequence	99.16	357	3	0	1	357	80103	80459	4.06e-180	643
k141_1200	408	AC068279.6	Homo sapiens BAC clone RP11-153P14 from 2, complete sequence	99.02	408	4	0	1	408	82081	82488	0	732
k141_368	338	AC007381.3	Homo sapiens BAC clone RP11-158I21 from 2, complete sequence	100	338	0	0	1	338	34748	35085	1.45e-174	625
k141_2539	316	AC118060.4	Homo sapiens BAC clone RP11-16O5 from 2, complete sequence	100	311	0	0	1	311	5409	5099	1.38e-159	575
k141_541	314	AC108024.3	Homo sapiens BAC clone RP11-17J21 from 4, complete sequence	100	314	0	0	1	314	83328	83015	2.94e-161	580
k141_2327	313	AC108463.3	Homo sapiens BAC clone RP11-181E10 from 2, complete sequence	100	313	0	0	1	313	61220	61532	1.05e-160	579
k141_799	343	AC148027.3	Homo sapiens BAC clone RP11-184H2 from UL, complete sequence	99.095	221	2	0	123	343	35772	35992	3.34e-106	398
k141_446	611	AC148027.3	Homo sapiens BAC clone RP11-184H2 from UL, complete sequence	98.529	612	8	1	1	611	34511	35122	0	1079
k141_224	340	AC147649.2	Homo sapiens BAC clone RP11-188B11 from UL, complete sequence	98.529	340	5	0	1	340	134933	135272	2.35e-167	601
k141_422	314	AC098860.2	Homo sapiens BAC clone RP11-229G4 from 4, complete sequence	99.045	314	3	0	1	314	39267	38954	2.82e-156	564
k141_831	373	AC098860.2	Homo sapiens BAC clone RP11-229G4 from 4, complete sequence	98.66	373	5	0	1	373	70902	71274	0	662
k141_2952	309	AC129664.7	Homo sapiens BAC clone RP11-237A9 from 4, complete sequence	97.27	293	6	2	1	292	178939	179230	1.02e-135	496
k141_2527	309	AC105415.2	Homo sapiens BAC clone RP11-265O12 from 4, complete sequence	98.382	309	5	0	1	309	48801	49109	3.78e-150	544
k141_406	309	AC147060.2	Homo sapiens BAC clone RP11-268B15 from 4, complete sequence	99.676	309	1	0	1	309	91082	90774	7.69e-157	566
k141_755	411	AC007245.3	Homo sapiens BAC clone RP11-273L18 from 7, complete sequence	97.79	362	8	0	1	362	5178	5539	1.8e-174	625
k141_2123	305	AC024722.5	Homo sapiens BAC clone RP11-277E23 from 4, complete sequence	100	303	0	0	1	303	7193	6891	3.7e-155	560
k141_1956	313	OZ104972.1	Homo sapiens BAC clone RP11-284O8 from 2, complete sequence	100	313	0	0	1	313	64789036	64789348	1.05e-160	579
k141_2552	306	AC129782.3	Homo sapiens BAC clone RP11-28O7 from UL, complete sequence	98.039	306	6	0	1	306	22814	22509	7.72e-147	532
k141_2128	436	AC092435.5	Homo sapiens BAC clone RP11-292D4 from 4, complete sequence	100	268	0	0	1	268	73327	73594	1.57e-135	496
k141_1004	413	AC012591.8	Homo sapiens BAC clone RP11-296A19 from 2, complete sequence	100	259	0	0	1	259	134475	134733	1.42e-130	479
k141_1591	430	AC093749.3	Homo sapiens BAC clone RP11-30B7 from 4, complete sequence	94.686	414	18	2	1	414	21613	21204	6.43e-179	640
k141_612	330	AC072057.8	Homo sapiens BAC clone RP11-312C1 from 7, complete sequence	100	253	0	0	1	253	85095	84843	2.4e-127	468
k141_1008	307	AC116622.6	Homo sapiens BAC clone RP11-312L16 from 4, complete sequence	98.513	269	4	0	39	307	61248	61516	1.32e-129	475
k141_49	374	AC116622.6	Homo sapiens BAC clone RP11-312L16 from 4, complete sequence	99.733	374	1	0	1	374	129664	130037	0	686
k141_2122	308	AC093752.2	Homo sapiens BAC clone RP11-33B1 from 4, complete sequence	97.692	260	6	0	49	308	33333	33074	3.04e-121	448
k141_741	431	AC093752.2	Homo sapiens BAC clone RP11-33B1 from 4, complete sequence	99.304	431	3	0	1	431	19852	19422	0	780
k141_2350	642	AC092634.3	Homo sapiens BAC clone RP11-340I6 from 7, complete sequence	100	349	0	0	1	349	13966	13618	2.12e-180	645
k141_438	327	AC010095.6	Homo sapiens BAC clone RP11-348G16 from 2, complete sequence	97.859	327	7	0	1	327	155867	155541	8.2e-157	566
k141_2163	310	AC009961.11	Homo sapiens BAC clone RP11-357L2 from 2, complete sequence	99.58	238	1	0	73	310	198190	198427	2.27e-117	435
k141_1372	327	AC092641.2	Homo sapiens BAC clone RP11-389F18 from 2, complete sequence	93.846	325	19	1	1	324	10641	10317	1.92e-133	488
k141_2311	383	AC110760.3	Homo sapiens BAC clone RP11-44F21 from 4, complete sequence	94.256	383	18	2	1	383	119143	119521	1.02e-161	582
k141_2688	312	AC201862.3	Homo sapiens BAC clone RP11-44F21 from 4, complete sequence	97.115	312	8	1	1	312	139634	139324	1.39e-144	525
k141_1203	408	AC116562.6	Homo sapiens BAC clone RP11-489M13 from 4, complete sequence	98.284	408	7	0	1	408	119253	119660	0	715
k141_2516	332	AC011243.8	Homo sapiens BAC clone RP11-491M19 from 2, complete sequence	99.074	108	1	0	225	332	30005	30112	4.76e-45	195
k141_1404	328	AC009505.3	Homo sapiens BAC clone RP11-526D2 from 2, complete sequence	97.115	208	6	0	121	328	4290	4083	2.51e-92	351
k141_1782	353	AC074182.6	Homo sapiens BAC clone RP11-553G13 from 2, complete sequence	99.717	353	1	0	1	353	140473	140121	0	647
k141_797	409	AC018692.9	Homo sapiens BAC clone RP11-555K2 from 4, complete sequence	99.022	409	4	0	1	409	140130	140538	0	734
k141_2938	407	AC099647.5	Homo sapiens BAC clone RP11-566O17 from 7, complete sequence	100	367	0	0	41	407	14985	15351	0	678
k141_202	386	OZ115170.1	Homo sapiens BAC clone RP11-570J4 from 4, complete sequence	97.922	385	7	1	2	386	37661695	37661312	0	665
k141_347	768	OZ115170.1	Homo sapiens BAC clone RP11-570J4 from 4, complete sequence	99.554	672	3	0	72	743	40682933	40683604	0	1225
k141_1528	513	OZ115170.1	Homo sapiens BAC clone RP11-570J4 from 4, complete sequence	99.22	513	3	1	1	513	37368766	37368255	0	924
k141_1922	333	OZ115170.1	Homo sapiens BAC clone RP11-570J4 from 4, complete sequence	100	333	0	0	1	333	37238603	37238935	8.6e-172	616
k141_1926	336	OZ115170.1	Homo sapiens BAC clone RP11-570J4 from 4, complete sequence	100	254	0	0	83	336	37294473	37294220	7.15e-128	470
k141_570	362	OZ115170.1	Homo sapiens BAC clone RP11-570J4 from 4, complete sequence	100	362	0	0	1	362	37499292	37499653	0	669
k141_767	607	OZ115170.1	Homo sapiens BAC clone RP11-570J4 from 4, complete sequence	98.347	605	10	0	3	607	36867783	36867179	0	1062
k141_835	518	AC092670.2	Homo sapiens BAC clone RP11-586D5 from 4, complete sequence	97.876	518	11	0	1	518	18511	19028	0	896
k141_1520	479	AC098826.4	Homo sapiens BAC clone RP11-629P16 from 2, complete sequence	98.137	483	5	1	1	479	112343	112825	0	839
k141_31	331	AC068620.5	Homo sapiens BAC clone RP11-646I6 from 4, complete sequence	98.54	274	4	0	58	331	95673	95946	2.39e-132	484
k141_2366	711	AC020734.6	Homo sapiens BAC clone RP11-665I14 from 4, complete sequence	100	270	0	0	442	711	141810	142079	1.95e-136	499
k141_1983	354	AC017002.4	Homo sapiens BAC clone RP11-68E19 from 2, complete sequence	100	354	0	0	1	354	54093	54446	0	654
k141_1352	842	AC073850.4	Homo sapiens BAC clone RP11-697H17 from 7, complete sequence	99.367	158	1	0	1	158	110218	110061	2.07e-72	287
k141_1206	356	AC147876.1	Homo sapiens BAC clone RP11-718M20 from 4, complete sequence	96.067	356	14	0	1	356	101852	102207	3.22e-161	580
k141_2565	475	AC073648.7	Homo sapiens BAC clone RP11-747H12 from 4, complete sequence	96.617	473	16	0	3	475	102611	103083	0	785
k141_627	309	AC073648.7	Homo sapiens BAC clone RP11-747H12 from 4, complete sequence	96.764	309	10	0	1	309	97253	96945	7.86e-142	516
k141_785	353	AC074198.6	Homo sapiens BAC clone RP11-75A5 from 4, complete sequence	95.469	309	14	0	1	309	109527	109835	4.48e-135	494
k141_1395	361	AC092447.5	Homo sapiens BAC clone RP11-760D2 from 7, complete sequence	100	229	0	0	1	229	148082	147854	5.83e-114	424
k141_1537	621	AC127701.2	Homo sapiens BAC clone RP11-79F18 from UL, complete sequence	97.106	622	17	1	1	621	97759	97138	0	1048
k141_2948	306	AC021989.8	Homo sapiens BAC clone RP11-92H22 from 4, complete sequence	99.673	306	1	0	1	306	33022	33327	3.54e-155	560
k141_1009	376	AC023342.3	Homo sapiens BAC clone RP11-95B23 from Y, complete sequence	100	359	0	0	18	376	34117	33759	0	664
k141_2185	442	AC116618.4	Homo sapiens BAC clone RP11-98L17 from 4, complete sequence	98.416	442	7	0	1	442	86037	85596	0	778
k141_1805	377	AC116618.4	Homo sapiens BAC clone RP11-98L17 from 4, complete sequence	97.074	376	11	0	2	377	130675	131050	2.59e-177	634
k141_2912	310	AC080064.6	Homo sapiens BAC clone RP13-492P3 from 7, complete sequence	91.273	275	22	2	38	310	63322	63048	5.27e-99	374
k141_955	335	AC278004.1	homo sapiens BAC clone VMRC53-159L20 from chromosome 1, complete sequence	99.702	336	0	1	1	335	139766	140101	3.11e-171	614
k141_2951	403	AC275643.1	homo sapiens BAC clone VMRC53-181G15 from chromosome 1, complete sequence	99.225	258	2	0	146	403	2170	2427	1.08e-126	466
k141_623	366	AC275604.1	Homo sapiens BAC clone VMRC59-378O16 from chromosome unknown, complete sequence	99.727	366	1	0	1	366	156419	156054	0	671
k141_350	319	AC278038.1	homo sapiens BAC clone VMRC62-128E22 from chromosome 1, complete sequence	99.373	319	2	0	1	319	140535	140853	1.07e-160	579
k141_2943	392	AC275621.1	Homo sapiens BAC clone VMRC62-286I17 from chromosome unknown, complete sequence	97.449	392	9	1	1	392	133989	134379	0	667
k141_634	380	AC275621.1	Homo sapiens BAC clone VMRC62-286I17 from chromosome unknown, complete sequence	99.471	378	2	0	1	378	12646	13023	0	688
k141_1804	518	AC275599.1	Homo sapiens BAC clone VMRC62-339M24 from chromosome unknown, complete sequence	94.208	518	27	3	1	516	82164	82680	0	787
k141_2572	550	AC275620.1	Homo sapiens BAC clone VMRC62-489N4 from chromosome unknown, complete sequence	97.455	550	14	0	1	550	53977	54526	0	939
k141_633	356	AC275620.1	Homo sapiens BAC clone VMRC62-489N4 from chromosome unknown, complete sequence	99.157	356	3	0	1	356	82097	81742	1.46e-179	641
k141_2517	1063	AC270775.1	Homo sapiens BAC clone VMRC62-76L15 from chromosome unknown, complete sequence	98.724	1019	13	0	45	1063	48859	47841	0	1810
k141_2582	400	AC275499.1	Homo sapiens BAC clone VMRC64-196C3 from chromosome unknown, complete sequence	95.25	400	19	0	1	400	80861	81260	2.76e-177	634
k141_1705	381	AC275587.1	Homo sapiens BAC clone VMRC64-224M22 from chromosome unknown, complete sequence	100	379	0	0	1	379	19093	18715	0	701
k141_1790	431	AC275498.1	Homo sapiens BAC clone VMRC66-173A3 from chromosome unknown, complete sequence	98.84	431	5	0	1	431	78866	79296	0	769
k141_183	309	AC275586.1	Homo sapiens BAC clone VMRC66-254P16 from chromosome unknown, complete sequence	96.117	309	12	0	1	309	77899	78207	1.78e-138	505
k141_1935	387	AC275622.1	Homo sapiens BAC clone VMRC66-296P14 from chromosome unknown, complete sequence	97.423	388	9	1	1	387	127362	126975	0	660
k141_1155	318	AC275622.1	Homo sapiens BAC clone VMRC66-296P14 from chromosome unknown, complete sequence	100	318	0	0	1	318	23969	24286	1.78e-163	588
k141_9	422	AC279312.1	Homo sapiens BAC RP11-226N14 from chromosome Y, complete sequence	100	422	0	0	1	422	52133	51712	0	780
k141_1794	825	AC279309.1	Homo sapiens BAC RP11-226N14 from chromosome Y, complete sequence	99.389	819	5	0	1	819	14576	13758	0	1485
k141_1803	386	AC279309.1	Homo sapiens BAC RP11-226N14 from chromosome Y, complete sequence	100	386	0	0	1	386	1410	1795	0	713
k141_1609	378	AC279309.1	Homo sapiens BAC RP11-226N14 from chromosome Y, complete sequence	98.413	378	6	0	1	378	2248	1871	0	665
k141_1221	324	AC279309.1	Homo sapiens BAC RP11-226N14 from chromosome Y, complete sequence	100	280	0	0	45	324	17815	17536	2.3e-142	518
k141_165	359	AC279312.1	Homo sapiens BAC RP11-226N14 from chromosome Y, complete sequence	100	359	0	0	1	359	94666	95024	0	664
k141_1130	1038	AC279312.1	Homo sapiens BAC RP11-226N14 from chromosome Y, complete sequence	100	1038	0	0	1	1038	29640	30677	0	1917
k141_2332	348	AC279312.1	Homo sapiens BAC RP11-226N14 from chromosome Y, complete sequence	97.701	348	8	0	1	348	28164	28511	9.09e-167	599
k141_2523	319	NG_005577.5	Homo sapiens BMS1 pseudogene 13 (BMS1P13) on chromosome 9	100	319	0	0	1	319	1158	1476	4.97e-164	590
k141_626	362	NG_011424.1	Homo sapiens BMS1 pseudogene 16 (BMS1P16) on chromosome 15	98.895	362	4	0	1	362	2453	2814	0	647
k141_1219	314	NG_082028.1	Homo sapiens BRD4-independent group 4 enhancer GRCh37_chr1:38005292-38006491 (LOC126805704) on chromosome 1	100	314	0	0	1	314	1225	912	2.8e-161	580
k141_2324	338	NG_051926.1	Homo sapiens CD164 molecule (CD164), RefSeqGene (LRG_1419) on chromosome 6	100	338	0	0	1	338	2049	2386	1.45e-174	625
k141_1194	309	BC110369.1	Homo sapiens cDNA clone IMAGE:5498355	96.959	296	9	0	14	309	2924	2629	2.85e-136	497
k141_1934	326	AK022789.1	Homo sapiens cDNA FLJ12727 fis, clone NT2RP2000027	100	326	0	0	1	326	1677	2002	6.53e-168	603
k141_2735	312	AL162258.12	Homo sapiens cDNA FLJ37911 fis, clone CTONG1000052	96.141	311	12	0	1	311	13327	13017	1.39e-139	508
k141_439	308	AF401203.1	Homo sapiens chAB4 multisequence family and NF1-related multisequence family regions	95.793	309	11	2	1	308	74629	74936	2.84e-136	497
k141_761	347	AC277870.1	Homo sapiens chromosome 1 clone CH17-398H14, complete sequence	99.712	347	1	0	1	347	166059	166405	6.91e-178	636
k141_1942	393	AC277870.1	Homo sapiens chromosome 1 clone CH17-398H14, complete sequence	99.746	393	1	0	1	393	53108	53500	0	721
k141_1184	418	AC119749.2	Homo sapiens chromosome 1 clone RP11-444C12, complete sequence	92.308	416	32	0	1	416	29511	29096	1.77e-164	592
k141_203	878	AC073135.3	Homo sapiens chromosome 1 clone RP5-870L9, complete sequence	99.772	878	2	0	1	878	2465	1588	0	1611
k141_2762	511	AC115287.5	Homo sapiens chromosome 1 clone RP5-870L9, complete sequence	100	511	0	0	1	511	4588	5098	0	944
k141_765	309	AC073135.3	Homo sapiens chromosome 1 clone RP5-870L9, complete sequence	99.353	309	2	0	1	309	42176	42484	3.76e-155	560
k141_1768	309	AC278684.1	Homo sapiens chromosome 1 clone VMRC53-147F19, complete sequence	100	130	0	0	180	309	46883	46754	5.3e-59	241
k141_2495	308	AC278832.1	Homo sapiens chromosome 1 clone VMRC53-387E07, complete sequence	100	308	0	0	1	308	168437	168130	6.22e-158	569
k141_2377	349	AC278825.1	Homo sapiens chromosome 1 clone VMRC53-441F17, complete sequence	100	337	0	0	1	337	93596	93260	5.16e-174	623
k141_1572	380	AC278834.1	Homo sapiens chromosome 1 clone VMRC53-96K05, complete sequence	99.474	380	2	0	1	380	163668	164047	0	691
k141_1778	330	AC278834.1	Homo sapiens chromosome 1 clone VMRC53-96K05, complete sequence	100	286	0	0	1	286	38841	38556	1.09e-145	529
k141_20	483	AC278313.1	Homo sapiens chromosome 1 clone VMRC59-232M14, complete sequence	100	483	0	0	1	483	105396	104914	0	893
k141_26	364	AC278313.1	Homo sapiens chromosome 1 clone VMRC59-232M14, complete sequence	99.49	196	1	0	169	364	160814	161009	6.05e-94	357
k141_2777	345	AC278313.1	Homo sapiens chromosome 1 clone VMRC59-232M14, complete sequence	99.71	345	1	0	1	345	26831	27175	8.46e-177	632
k141_2744	374	AC278698.1	Homo sapiens chromosome 1 clone VMRC59-239L10, complete sequence	100	374	0	0	1	374	20788	20415	0	691
k141_1731	438	AC278369.1	Homo sapiens chromosome 1 clone VMRC64-132B05, complete sequence	99.772	438	1	0	1	438	56928	56491	0	804
k141_2706	338	AC278447.1	Homo sapiens chromosome 1 clone VMRC64-230A20, complete sequence	100	324	0	0	15	338	34847	35170	8.8e-167	599
k141_947	355	AC278668.1	Homo sapiens chromosome 1 clone VMRC64-476I12, complete sequence	100	355	0	0	1	355	104152	104506	0	656
k141_2352	349	AC278757.1	Homo sapiens chromosome 1 clone VMRC66-158D24, complete sequence	98.857	350	3	1	1	349	89953	90302	5.16e-174	623
k141_2742	413	AC270617.1	Homo sapiens chromosome 10 clone CH17-21L22, complete sequence	99.516	413	2	0	1	413	23461	23873	0	752
k141_2506	316	AC255477.1	Homo sapiens chromosome 10 clone CH17-476B22, complete sequence	100	316	0	0	1	316	117079	117394	2.29e-162	584
k141_982	342	OZ100663.1	Homo sapiens chromosome 10 voltage-dependent anion channel isoform 2 (VDAC2) gene, complete cds	99.687	319	1	0	24	342	33322551	33322233	2.5e-162	584
k141_956	452	AC107884.15	Homo sapiens chromosome 11, clone CTD-2516F10, complete sequence	100	452	0	0	1	452	5873	5422	0	835
k141_246	1069	AC136309.9	Homo sapiens chromosome 11, clone RP11-242C5, complete sequence	99.346	1070	6	1	1	1069	29296	28227	0	1936
k141_2168	308	AC111177.15	Homo sapiens chromosome 11, clone RP11-451K18, complete sequence	95.779	308	13	0	1	308	60755	61062	2.84e-136	497
k141_25	323	AC090469.9	Homo sapiens chromosome 11, clone RP11-734J23, complete sequence	99.435	177	1	0	1	177	35132	34956	1.93e-83	322
k141_2695	303	AC026269.26	Homo sapiens chromosome 11, clone RP11-745E9, complete sequence	99.67	303	1	0	1	303	115246	114944	1.71e-153	555
k141_1589	311	AC127526.11	Homo sapiens chromosome 11, clone RP13-726E6, complete sequence	96.141	311	11	1	1	310	91663	91353	4.76e-139	507
k141_1611	444	AC000353.27	Homo sapiens Chromosome 11q13 BAC Clone 18h3, complete sequence	92.634	448	29	2	1	444	149778	149331	1.85e-179	641
k141_2376	341	AF231138.1	Homo sapiens chromosome 11q13 cosmid C03103, partial sequence	100	341	0	0	1	341	674	1014	3e-176	630
k141_1380	308	AC007955.4	Homo sapiens chromosome 14 clone CTD-3014H8 and RP11-285P21 map 14q24.3, complete sequence	99.675	308	1	0	1	308	144150	143843	2.76e-156	564
k141_2160	303	AC278126.1	Homo sapiens chromosome 15 clone CH17-314I4, complete sequence	100	303	0	0	1	303	43583	43885	3.5e-155	560
k141_997	334	AC277783.1	Homo sapiens chromosome 15 clone CH17-86B15, complete sequence	100	205	0	0	112	316	176037	176241	1.17e-100	379
k141_1986	395	AC012651.8	Homo sapiens chromosome 15 clone RP11-164J13 map 15q15, complete sequence	100	395	0	0	1	395	93085	92691	0	730
k141_2159	866	AC279015.1	Homo sapiens chromosome 15 clone VMRC59-173P11, complete sequence	97.693	867	18	2	1	866	101064	100199	0	1489
k141_1568	382	OZ115650.1	Homo sapiens chromosome 15 clone VMRC59-183F02, complete sequence	98.691	382	5	0	1	382	64163727	64164108	0	678
k141_596	480	AC279026.1	Homo sapiens chromosome 15 clone VMRC59-183F02, complete sequence	98.333	480	8	0	1	480	141672	141193	0	843
k141_1958	340	OZ118534.1	Homo sapiens chromosome 15 clone VMRC59-243K12, complete sequence	95.87	339	13	1	1	338	70128304	70128642	3.25e-151	547
k141_1587	653	AC278525.1	Homo sapiens chromosome 15 clone VMRC59-243K12, complete sequence	97.158	563	16	0	1	563	133801	134363	0	952
k141_2002	309	AC278988.1	Homo sapiens chromosome 15 clone VMRC59-87G14, complete sequence	100	309	0	0	1	309	152777	153085	1.65e-158	571
k141_2965	331	AC127533.9	Homo sapiens chromosome 15, clone RP11-1363O20, complete sequence	99.396	331	2	0	1	331	31078	30748	2.28e-167	601
k141_1787	358	AC011850.12	Homo sapiens chromosome 15, clone RP11-364J18, complete sequence	99.035	311	3	0	48	358	67744	68054	1.52e-154	558
k141_1375	344	OZ115650.1	Homo sapiens chromosome 15, clone RP11-483E23, complete sequence	99.419	344	1	1	1	344	17983732	17984074	5.33e-174	623
k141_2954	302	AC073446.17	Homo sapiens chromosome 15, clone RP11-757E13, complete sequence	96.667	300	10	0	3	302	75871	76170	7.71e-137	499
k141_382	401	AC270519.1	Homo sapiens chromosome 16 clone CH17-46I4, complete sequence	99.501	401	2	0	1	401	76181	76581	0	730
k141_2771	437	AC008740.7	Homo sapiens chromosome 16 clone CTD-2547E10, complete sequence	100	437	0	0	1	437	50087	49651	0	808
k141_611	310	AC141586.2	Homo sapiens chromosome 16 clone CTD-3126B10, complete sequence	99.677	310	1	0	1	310	6170	5861	2.15e-157	568
k141_2385	512	AC140862.3	Homo sapiens chromosome 16 clone RP11-1057D24, complete sequence	96.673	511	17	0	2	512	101782	102292	0	850
k141_2586	403	AC023822.8	Homo sapiens chromosome 16 clone RP11-124K4, complete sequence	99.504	403	2	0	1	403	3493	3091	0	734
k141_2972	613	AC020760.6	Homo sapiens chromosome 16 clone RP11-151C19, complete sequence	99.021	613	6	0	1	613	88738	88126	0	1099
k141_1005	307	AC010530.8	Homo sapiens chromosome 16 clone RP11-167P11, complete sequence	100	307	0	0	1	307	132653	132959	2.12e-157	568
k141_2566	505	AC137499.2	Homo sapiens chromosome 16 clone RP11-317D10, complete sequence	92.095	506	37	3	1	505	72128	72631	0	710
k141_616	317	AC010539.9	Homo sapiens chromosome 16 clone RP11-373A21, complete sequence	99.683	315	1	0	3	317	76217	75903	3.66e-160	577
k141_2975	301	AC136440.3	Homo sapiens chromosome 16 clone RP11-378C4, complete sequence	99.668	301	1	0	1	301	13808	13508	2.09e-152	551
k141_38	863	AC009091.9	Homo sapiens chromosome 16 clone RP11-408D2, complete sequence	98.039	306	6	0	1	306	89701	89396	7.72e-147	532
k141_1015	361	AC009116.8	Homo sapiens chromosome 16 clone RP11-477D3, complete sequence	100	359	0	0	1	359	94403	94045	0	664
k141_2161	308	AC092724.2	Homo sapiens chromosome 16 clone RP11-571O6, complete sequence	99.675	308	1	0	1	308	52985	52678	2.76e-156	564
k141_2357	459	AC138932.4	Homo sapiens chromosome 16 clone RP11-680G24, complete sequence	100	323	0	0	137	459	170230	170552	4.21e-166	597
k141_1014	377	AC279095.1	Homo sapiens chromosome 16 clone VMRC59-285D03, complete sequence	98.933	375	3	1	1	375	145987	145614	0	669
k141_2563	452	AC279066.1	Homo sapiens chromosome 16 clone VMRC59-298O08, complete sequence	97.351	453	11	1	1	452	1965	1513	0	769
k141_211	528	AC137817.1	Homo sapiens chromosome 16 clone XXcos-y2118c7, complete sequence	99.053	528	5	0	1	528	28009	28536	0	948
k141_2197	836	AC137817.1	Homo sapiens chromosome 16 clone XXcos-y2118c7, complete sequence	97.925	530	9	2	307	835	19625	20153	0	917
k141_2960	315	AC277804.1	Homo sapiens chromosome 17 clone CH17-174O4, complete sequence	97.143	315	3	3	1	315	72737	72429	3.71e-145	527
k141_599	553	AC278907.1	Homo sapiens chromosome 17 clone VMRC59-142L12, complete sequence	98.734	553	7	0	1	553	78492	79044	0	983
k141_441	348	AL354046.5	Homo sapiens chromosome 17 from PAC RPCI-1 121M24 map 17p11. region D17S842-D17S953, complete sequence	95.342	322	15	0	27	348	169463	169142	1.16e-140	512
k141_1195	308	AC025048.8	Homo sapiens chromosome 17, clone CTD-2319I12, complete sequence	98.701	308	4	0	1	308	135997	135690	2.78e-151	547
k141_813	369	AC105208.15	Homo sapiens chromosome 17, clone CTD-3226O14, complete sequence	98.916	369	4	0	1	369	248	616	0	660
k141_1800	356	AC005177.1	Homo sapiens chromosome 17, clone HCIT462L7, complete sequence	100	356	0	0	1	356	58228	57873	0	658
k141_1383	370	AC026954.14	Homo sapiens chromosome 17, clone RP11-542C16, complete sequence	99.167	240	2	0	131	370	92154	91915	9.96e-117	433
k141_2381	411	AC110743.4	Homo sapiens chromosome 18, clone CTD-3153M21, complete sequence	95.28	339	14	2	1	339	69554	69218	8.26e-148	536
k141_1218	324	AC018413.10	Homo sapiens chromosome 18, clone RP11-17M16, complete sequence	99.691	324	1	0	1	324	25091	25414	3.72e-165	593
k141_1012	346	AC090572.7	Homo sapiens chromosome 18, clone RP11-17M16, complete sequence	100	346	0	0	1	346	83906	84251	5.07e-179	640
k141_603	308	AC015819.5	Homo sapiens chromosome 18, clone RP11-405M12, complete sequence	100	308	0	0	1	308	52689	52996	5.93e-158	569
k141_2944	812	AC012254.12	Homo sapiens chromosome 18, clone RP11-49K24, complete sequence	100	812	0	0	1	812	116001	115190	0	1500
k141_2734	354	AC275236.1	Homo sapiens chromosome 2 clone CH17-116P13, complete sequence	99.717	353	1	0	2	354	114757	115109	0	647
k141_2580	377	AC277789.1	Homo sapiens chromosome 2 clone CH17-199K2, complete sequence	100	239	0	0	1	239	110553	110315	1.68e-119	442
k141_826	408	AC277894.1	Homo sapiens chromosome 2 clone CH17-201E3, complete sequence	87.05	278	28	7	1	274	23938	23665	6.99e-79	307
k141_2524	338	AC278792.1	Homo sapiens chromosome 2 clone VMRC59-213H13, complete sequence	100	338	0	0	1	338	129910	130247	1.45e-174	625
k141_2765	419	AC279102.1	Homo sapiens chromosome 2 clone VMRC59-262B18, complete sequence	99.286	420	2	1	1	419	165581	166000	0	758
k141_13	332	AC278922.1	Homo sapiens chromosome 2 clone VMRC59-326J04, complete sequence	100	249	0	0	1	249	106741	106989	4.25e-125	460
k141_597	401	AC278497.1	Homo sapiens chromosome 2 clone VMRC59-328P18, complete sequence	99.329	298	2	0	1	298	21990	22287	6.21e-149	540
k141_169	326	AC278844.1	Homo sapiens chromosome 2 clone VMRC64-510O15, complete sequence	100	326	0	0	1	326	42539	42214	6.53e-168	603
k141_2545	304	AL078472.3	Homo sapiens chromosome 21 BAC B11L7C8, complete sequence	98.355	304	5	0	1	304	30923	30620	2.13e-147	534
k141_1566	386	OZ105190.1	Homo sapiens chromosome 21 segment HS21C001	97.085	343	7	3	1	341	3335522	3335863	1.71e-159	575
k141_1581	335	AL163201.2	Homo sapiens chromosome 21 segment HS21C001	99.403	335	2	0	1	335	121138	121472	1.38e-169	608
k141_810	355	AL163201.2	Homo sapiens chromosome 21 segment HS21C001	99.155	355	3	0	1	355	176387	176741	5.22e-179	640
k141_1600	322	AL163201.2	Homo sapiens chromosome 21 segment HS21C001	99.068	322	3	0	1	322	153098	152777	1.04e-160	579
k141_1996	400	AL163201.2	Homo sapiens chromosome 21 segment HS21C001	99.75	400	1	0	1	400	214581	214182	0	734
k141_2193	306	AL163201.2	Homo sapiens chromosome 21 segment HS21C001	99.673	306	1	0	1	306	134703	135008	3.54e-155	560
k141_610	318	AL163204.2	Homo sapiens chromosome 21 segment HS21C004	98.726	314	3	1	1	314	29437	29125	4.78e-154	556
k141_1567	406	OZ115192.1	Homo sapiens chromosome 22 clone b659m11 map 22q11, complete sequence	100	406	0	0	1	406	30590119	30590524	0	750
k141_2493	322	OZ115192.1	Homo sapiens chromosome 22 clone b659m11 map 22q11, complete sequence	95.356	323	14	1	1	322	42792278	42792600	1.12e-140	512
k141_946	481	OZ115192.1	Homo sapiens chromosome 22 clone b659m11 map 22q11, complete sequence	94.433	467	23	3	1	465	34377870	34377405	0	715
k141_2330	560	OZ115192.1	Homo sapiens chromosome 22 clone b659m11 map 22q11, complete sequence	99.081	544	5	0	17	560	39694889	39695432	0	977
k141_2513	457	OZ115192.1	Homo sapiens chromosome 22 clone b659m11 map 22q11, complete sequence	98.551	345	5	0	113	457	42788544	42788888	5.65e-170	610
k141_1153	489	OZ115192.1	Homo sapiens chromosome 22 clone b659m11 map 22q11, complete sequence	98.569	489	7	0	1	489	39514826	39514338	0	865
k141_2947	302	AC277820.1	Homo sapiens chromosome 22 clone CH17-232B17, complete sequence	99.432	176	1	0	1	176	89515	89690	6.44e-83	320
k141_2176	398	AC277820.1	Homo sapiens chromosome 22 clone CH17-232B17, complete sequence	99.497	398	2	0	1	398	3919	3522	0	725
k141_2384	358	AC093091.5	Homo sapiens chromosome 22 clone ll22nc01-17a8 map 22q11, complete sequence	98.661	224	3	0	135	358	36898	36675	3.5e-106	398
k141_588	641	OZ118480.1	Homo sapiens chromosome 22 clone ll22nc01-74c1 map 22q11, complete sequence	98.441	449	6	1	193	641	92497753	92497306	0	789
k141_1697	305	OZ118480.1	Homo sapiens chromosome 22 clone ll22nc01-74c1 map 22q11, complete sequence	97.377	305	8	0	1	305	86658327	86658631	1.94e-142	520
k141_1596	314	AC006548.22	Homo sapiens chromosome 22 clone p20k14 map 22q11, complete sequence	99.042	313	3	0	2	314	75711	75399	1.01e-155	562
k141_993	349	AC092854.14	Homo sapiens chromosome 22 clone rp11-39n6 map 22q11, complete sequence	98.86	351	2	1	1	349	142249	142599	1.43e-174	625
k141_1385	413	AC007064.27	Homo sapiens Chromosome 22q11 PAC Clone p87o8 in CES region, complete sequence	96.837	411	13	0	3	413	4629	4219	0	688
k141_389	341	AF165423.6	Homo sapiens chromosome 3 clone CTB-402G2 map q, complete sequence	97.361	341	9	0	1	341	34734	34394	3.22e-161	580
k141_583	335	AF165423.6	Homo sapiens chromosome 3 clone CTB-402G2 map q, complete sequence	97.91	335	7	0	1	335	100821	101155	3.16e-161	580
k141_2507	306	AL360227.17	Homo sapiens chromosome 3 clone RP11-3F4, complete sequence	100	250	0	0	57	306	35530	35779	1.08e-125	462
k141_2186	366	AC103585.2	Homo sapiens chromosome 3 clone RP11-48D9, complete sequence	99.454	366	2	0	1	366	91040	90675	0	665
k141_1574	330	AC099542.2	Homo sapiens chromosome 3 clone RP11-520D19, complete sequence	100	279	0	0	52	330	42245	41967	8.46e-142	516
k141_2726	516	AC090954.3	Homo sapiens chromosome 3 clone RP11-616M11 map 3p, complete sequence	98.643	516	7	0	1	516	70401	70916	0	915
k141_828	303	AC113932.2	Homo sapiens chromosome 3 clone RP11-757H2, complete sequence	100	303	0	0	1	303	103420	103118	3.5e-155	560
k141_2180	337	AC090044.3	Homo sapiens chromosome 3 clone RP11-86C13 map 3p, complete sequence	98.964	193	2	0	1	193	106278	106086	1.2e-90	346
k141_1742	332	AC277770.1	Homo sapiens chromosome 5 clone CH17-86H2, complete sequence	99.611	257	1	0	76	332	107804	107548	7.06e-128	470
k141_1750	352	AC008599.7	Homo sapiens chromosome 5 clone CTB-104P14, complete sequence	100	335	0	0	1	335	66803	67137	7.07e-173	619
k141_168	308	AC008632.6	Homo sapiens chromosome 5 clone CTB-164N12, complete sequence	100	308	0	0	1	308	107586	107893	6.22e-158	569
k141_3069	366	AC026400.4	Homo sapiens chromosome 5 clone CTB-173O12, complete sequence	100	226	0	0	141	366	107992	108217	2.88e-112	418
k141_379	306	AC008549.6	Homo sapiens chromosome 5 clone CTC-505O3, complete sequence	99.673	306	1	0	1	306	172174	172479	3.71e-155	560
k141_2915	402	AC026412.4	Homo sapiens chromosome 5 clone CTD-2012J19, complete sequence	95.343	408	8	5	1	402	36241	35839	2.25e-178	638
k141_2767	348	AC140125.3	Homo sapiens chromosome 5 clone RP11-1026M7, complete sequence	100	232	0	0	1	232	136215	136446	1.2e-115	429
k141_1575	334	AC138410.1	Homo sapiens chromosome 5 clone RP11-1124O10, complete sequence	99.102	334	3	0	1	334	116515	116182	2.3e-167	601
k141_1120	307	AC106763.2	Homo sapiens chromosome 5 clone RP11-21C10, complete sequence	100	307	0	0	1	307	151810	152116	2.23e-157	568
k141_2170	350	AC126767.2	Homo sapiens chromosome 5 clone RP11-249M12, complete sequence	86.494	348	37	5	2	342	163969	163625	5.75e-99	374
k141_2196	318	AC139277.2	Homo sapiens chromosome 5 clone RP11-619K7, complete sequence	100	318	0	0	1	318	15495	15812	1.7e-163	588
k141_1735	573	AC139500.2	Homo sapiens chromosome 5 clone RP11-864E4, complete sequence	99.82	555	1	0	1	555	87941	88495	0	1020
k141_1773	381	AC278990.1	Homo sapiens chromosome 5 clone VMRC59-130N21, complete sequence	98.81	336	3	1	47	381	51774	52109	3.44e-166	597
k141_2703	681	AC279029.1	Homo sapiens chromosome 5 clone VMRC59-293H17, complete sequence	99.559	681	3	0	1	681	98783	99463	0	1242
k141_2907	342	AC279029.1	Homo sapiens chromosome 5 clone VMRC59-293H17, complete sequence	99.708	343	0	1	1	342	16635	16977	4.09e-175	627
k141_1392	308	AC278419.1	Homo sapiens chromosome 5 clone VMRC64-330M24, complete sequence	100	308	0	0	1	308	1379	1072	5.93e-158	569
k141_2152	341	OZ110753.1	Homo sapiens chromosome 5 clone XXcos-B22C29, complete sequence	99.11	337	3	0	5	341	33828	33492	5.31e-169	606
k141_2316	1079	OZ110753.1	Homo sapiens chromosome 5 clone XXcos-B22C29, complete sequence	99.722	1079	3	0	1	1079	46811853	46812931	0	1977
k141_798	667	AC138036.2	Homo sapiens chromosome 5 clone XXcos-B22C99, complete sequence	99.425	522	2	1	92	612	18110	18631	0	946
k141_2709	301	AC005369.1	Homo sapiens chromosome 5, BAC clone 119j3 (LBNL H175), complete sequence	100	140	0	0	1	140	31723	31862	1.49e-64	259
k141_936	642	AC255363.1	Homo sapiens chromosome 6 clone 171417_ABC10_2_1_000044454900_J4, complete sequence	100	642	0	0	1	642	3486	4127	0	1186
k141_964	650	AC255363.1	Homo sapiens chromosome 6 clone 171417_ABC10_2_1_000044454900_J4, complete sequence	100	650	0	0	1	650	8447	7798	0	1201
k141_1981	414	AC009264.6	Homo sapiens chromosome 7 clone RP11-271F4, complete sequence	99.517	414	2	0	1	414	128942	128529	0	754
k141_52	409	AC278769.1	Homo sapiens chromosome 7 clone VMRC53-049P04, complete sequence	100	409	0	0	1	409	116818	116410	0	756
k141_839	400	AC278353.1	Homo sapiens chromosome 7 clone VMRC53-425P07, complete sequence	98.75	400	4	1	1	400	2889	3287	0	710
k141_351	381	AC278394.1	Homo sapiens chromosome 7 clone VMRC53-89F05, complete sequence	99.475	381	2	0	1	381	24341	23961	0	693
k141_2130	958	OZ115687.1	Homo sapiens chromosome 8 clone CH17-449G4, complete sequence	99.663	891	3	0	68	958	32661	31771	0	1629
k141_2904	1636	OZ098104.1	Homo sapiens chromosome 8 clone GS1-5L10 map q21.3, complete sequence	99.939	1636	1	0	1	1636	45365892	45364257	0	3016
k141_2905	317	AF181450.5	Homo sapiens chromosome 8 clone GS1-5L10 map q21.3, complete sequence	100	317	0	0	1	317	106522	106838	6.38e-163	586
k141_424	326	AC275428.1	Homo sapiens chromosome 8 clone RP11-957L3, complete sequence	97.239	326	9	0	1	326	146394	146069	6.36e-153	553
k141_996	481	AC280318.1	Homo sapiens chromosome 8 clone VMRC59-108G15, complete sequence	99.582	478	2	0	4	481	87976	87499	0	872
k141_1405	3557	AC280322.1	Homo sapiens chromosome 8 clone VMRC59-22D01, complete sequence	99.747	3557	9	0	1	3557	12077	8521	0	6519
k141_1713	363	AC280315.1	Homo sapiens chromosome 8 clone VMRC59-81I15, complete sequence	99.449	363	2	0	1	363	77670	77308	0	660
k141_552	318	AC108924.5	Homo sapiens chromosome 8, clone RP11-1113C19, complete sequence	100	318	0	0	1	318	98166	98483	1.78e-163	588
k141_398	339	OZ115104.1	Homo sapiens chromosome 8, clone RP11-162D9, complete sequence	95.722	187	8	0	52	238	53922575	53922761	2.79e-77	302
k141_2880	303	OZ115104.1	Homo sapiens chromosome 8, clone RP11-162D9, complete sequence	97.98	297	4	1	1	295	7759874	7760170	8.94e-141	514
k141_731	466	OZ115104.1	Homo sapiens chromosome 8, clone RP11-162D9, complete sequence	94.615	260	14	0	207	466	34531327	34531068	3.26e-107	403
k141_2492	323	OZ115104.1	Homo sapiens chromosome 8, clone RP11-162D9, complete sequence	91.641	323	26	1	1	322	47203588	47203910	1.15e-120	446
k141_749	319	OZ115104.1	Homo sapiens chromosome 8, clone RP11-162D9, complete sequence	99.324	296	2	0	24	319	25176	24881	6.56e-148	536
k141_1919	1423	XM_064108574.1	Homo sapiens chromosome 8, clone RP11-22C11, complete sequence	95.946	74	3	0	972	1045	7	80	3.82e-22	121
k141_1000	506	AC011146.10	Homo sapiens chromosome 8, clone RP11-2F15, complete sequence	100	213	0	0	294	506	18854	19066	6.59e-105	394
k141_620	306	AC018442.8	Homo sapiens chromosome 8, clone RP11-402L5, complete sequence	100	306	0	0	1	306	190325	190020	7.61e-157	566
k141_34	416	AC130352.6	Homo sapiens chromosome 8, clone RP11-419I17, complete sequence	99.034	414	4	0	1	414	140102	140515	0	743
k141_221	322	AC023464.11	Homo sapiens chromosome 8, clone RP11-436D19, complete sequence	100	322	0	0	1	322	18485	18806	1.03e-165	595
k141_2590	473	AC103777.14	Homo sapiens chromosome 8, clone RP11-460G23, complete sequence	92.786	402	29	0	1	402	90246	89845	1.22e-161	582
k141_2162	363	AC131281.7	Homo sapiens chromosome 8, clone RP11-585F1, complete sequence	100	363	0	0	1	363	108373	108011	0	671
k141_1966	302	AC115837.1	Homo sapiens chromosome 8, clone RP11-730G20, complete sequence	99.497	199	1	0	104	302	45634	45436	1.06e-95	363
k141_1565	337	OZ115650.1	Homo sapiens chromosome 9 clone WI2-1195M23, complete sequence	98.537	205	3	0	133	337	8049659	8049455	1.25e-95	363
k141_800	789	AC174069.1	Homo sapiens chromosome 9 clone WI2-2382J17, complete sequence	97.719	789	18	0	1	789	35386	34598	0	1358
k141_433	322	AC174069.1	Homo sapiens chromosome 9 clone WI2-2382J17, complete sequence	100	322	0	0	1	322	21834	22155	1.03e-165	595
k141_770	362	AC145614.3	Homo sapiens chromosome UNKNOWN clone RP11-1210E1, complete sequence	99.724	362	1	0	1	362	70998	71359	0	664
k141_216	322	AC280090.1	Homo sapiens chromosome unknown clone VMRC53-259D04, complete sequence	100	322	0	0	1	322	94985	95306	1.03e-165	595
k141_2164	315	AC280090.1	Homo sapiens chromosome unknown clone VMRC53-259D04, complete sequence	99.213	254	2	0	1	254	141583	141836	1.37e-124	459
k141_1402	523	AC280090.1	Homo sapiens chromosome unknown clone VMRC53-259D04, complete sequence	99.426	523	3	0	1	523	17925	17403	0	950
k141_1792	304	AC279510.1	Homo sapiens chromosome unknown clone VMRC59-101F14, complete sequence	99.013	304	3	0	1	304	20583	20886	9.84e-151	545
k141_2751	408	AC279464.1	Homo sapiens chromosome unknown clone VMRC59-293F19, complete sequence	99.265	408	3	0	1	408	20730	21137	0	737
k141_1780	356	AC279656.1	Homo sapiens chromosome unknown clone VMRC59-305D15, complete sequence	99.078	217	2	0	1	217	130233	130449	5.82e-104	390
k141_794	348	AC279640.1	Homo sapiens chromosome unknown clone VMRC59-306P19, complete sequence	100	348	0	0	1	348	46002	45655	3.95e-180	643
k141_1341	486	AC279605.1	Homo sapiens chromosome unknown clone VMRC59-346K16, complete sequence	95.717	467	19	1	1	466	5286	4820	0	750
k141_2373	472	AC279617.1	Homo sapiens chromosome unknown clone VMRC59-410I09, complete sequence	99.576	472	2	0	1	472	61875	61404	0	861
k141_2489	573	AC279429.1	Homo sapiens chromosome unknown clone VMRC59-433K07, complete sequence	99.127	573	5	0	1	573	111407	110835	0	1031
k141_1781	329	AC279561.1	Homo sapiens chromosome unknown clone VMRC59-456F04, complete sequence	100	329	0	0	1	329	110450	110778	1.35e-169	608
k141_413	695	AC279676.1	Homo sapiens chromosome unknown clone VMRC59-470M24, complete sequence	99.856	694	1	0	1	694	9346	8653	0	1277
k141_1974	403	AC279676.1	Homo sapiens chromosome unknown clone VMRC59-470M24, complete sequence	100	403	0	0	1	403	12295	11893	0	745
k141_1346	455	AC279554.1	Homo sapiens chromosome unknown clone VMRC59-492H19, complete sequence	100	455	0	0	1	455	8492	8038	0	841
k141_425	721	AC279544.1	Homo sapiens chromosome unknown clone VMRC59-517F05, complete sequence	100	721	0	0	1	721	31950	32670	0	1332
k141_812	549	AC279493.1	Homo sapiens chromosome unknown clone VMRC59-6P13_2, complete sequence	98.364	550	8	1	1	549	76455	77004	0	965
k141_2949	318	AC280089.1	Homo sapiens chromosome unknown clone VMRC69-204K20, complete sequence	99.074	216	2	0	103	318	110973	111188	1.85e-103	388
k141_229	574	AC279399.1	Homo sapiens chromosome unknown clone VMRC73-225D09, complete sequence	98.955	574	6	0	1	574	2922	3495	0	1027
k141_430	455	AC279394.1	Homo sapiens chromosome unknown clone VMRC73-354F14, complete sequence	99.341	455	3	0	1	455	80474	80020	0	824
k141_1178	638	OZ118538.1	Homo sapiens chromosome unknown clone VMRC73-449C08, complete sequence	99.433	529	3	0	1	529	66056258	66055730	0	961
k141_2690	655	OZ118538.1	Homo sapiens chromosome unknown clone VMRC73-449C08, complete sequence	99.237	655	5	0	1	655	65972774	65973428	0	1182
k141_186	362	OZ118538.1	Homo sapiens chromosome unknown clone VMRC73-449C08, complete sequence	100	362	0	0	1	362	15865972	15866333	0	669
k141_563	323	OZ118538.1	Homo sapiens chromosome unknown clone VMRC73-449C08, complete sequence	100	186	0	0	138	323	21976254	21976439	4.33e-90	344
k141_208	444	AC142497.3	Homo sapiens chromosome X clone RP11-959H17 map p11.23, complete sequence	100	353	0	0	92	444	30112	29760	0	652
k141_1991	324	AC022833.5	Homo sapiens chromosome, clone RP11-147C21, complete sequence	99.691	324	1	0	1	324	119590	119913	3.72e-165	593
k141_1613	541	AC010760.8	Homo sapiens chromosome, clone RP11-2F9, complete sequence	99.261	541	4	0	1	541	173707	173167	0	977
k141_2761	332	MN366002.1	Homo sapiens clone 1016C RhD (RhD) gene, complete cds	99.399	333	1	1	1	332	11723	11391	6.36e-168	603
k141_1615	327	AF240580.1	Homo sapiens clone 17ptel_2111ctg_drft sequence	93.617	235	9	2	93	327	72093	71865	1.16e-90	346
k141_1785	695	OL310223.1	Homo sapiens clone ABC9_3_5_000043978200_A3 chromosome 22 sequence, complete sequence	99.843	637	0	1	1	636	38537	37901	0	1170
k141_29	1052	MF164269.1	Homo sapiens clone BAC JH1 genomic sequence	99.24	1052	7	1	1	1052	113019	111969	0	1897
k141_233	1251	MF164261.1	Homo sapiens clone BAC JH14 genomic sequence	99.496	1190	5	1	2	1191	85729	86917	0	2163
k141_2554	314	AC009330.5	Homo sapiens clone RP11-83M17 from 7q31, complete sequence	99.682	314	1	0	1	314	39264	39577	1.3e-159	575
k141_2315	328	MT985501.1	Homo sapiens clone VMRC73_hapA sequence, complete sequence	100	203	0	0	1	203	162074	162276	1.56e-99	375
k141_2747	387	AC104056.5	Homo sapiens cosmid clone XXcos-2052C14 from 2, complete sequence	95.238	357	16	1	1	356	5230	5586	3.54e-156	564
k141_811	301	AF280107.1	Homo sapiens cytochrome P450 polypeptide 43 (CYP3A43) gene, partial cds; cytochrome P450 polypeptide 4 (CYP3A4) and cytochrome P450 polypeptide 7 (CYP3A7) genes, complete cds; and cytochrome P450 polypeptide 5 (CYP3A5) gene, partial cds	97.01	301	9	0	1	301	73461	73161	4.59e-139	507
k141_289	363	AP023477.1	Homo sapiens DNA, chromosome 17, nearly complete genome	99.449	363	2	0	1	363	62338845	62338483	0	660
k141_2675	482	AP023481.1	Homo sapiens DNA, chromosome 21, nearly complete genome	97.934	484	8	1	1	482	11730144	11730627	0	837
k141_252	487	AP023482.1	Homo sapiens DNA, chromosome 22, nearly complete genome	99.179	487	4	0	1	487	13087164	13086678	0	878
k141_2262	317	AP023482.1	Homo sapiens DNA, chromosome 22, nearly complete genome	99.685	317	1	0	1	317	13424031	13424347	9.14e-161	580
k141_2928	438	OZ115104.1	Homo sapiens DNA, flanking sequence of putative initiation site for DNA replication, clone: D2_H05	100	438	0	0	1	438	45240462	45240899	0	809
k141_655	323	AP023486.1	Homo sapiens DNA, sequence_id: unplaced_0001	98.765	324	3	1	1	323	714337	714014	4.32e-159	575
k141_2032	376	AP023486.1	Homo sapiens DNA, sequence_id: unplaced_0001	99.102	334	3	0	1	334	2208	1875	8.46e-167	601
k141_2227	609	AP023486.1	Homo sapiens DNA, sequence_id: unplaced_0001	98.686	609	8	0	1	609	1170335	1170943	0	1081
k141_2230	301	AP023486.1	Homo sapiens DNA, sequence_id: unplaced_0001	98.339	301	5	0	1	301	323897	323597	3.15e-145	529
k141_2427	459	AP023486.1	Homo sapiens DNA, sequence_id: unplaced_0001	98.693	459	6	0	1	459	716389	716847	0	815
k141_121	386	OZ114009.1	Homo sapiens DNA, sequence_id: unplaced_0001	97.927	386	8	0	1	386	42601289	42601674	0	669
k141_2823	353	AP023487.1	Homo sapiens DNA, sequence_id: unplaced_0002	99.433	353	2	0	1	353	78940	79292	4.67e-179	641
k141_2301	418	AP023488.1	Homo sapiens DNA, sequence_id: unplaced_0003	97.949	390	8	0	29	418	44071	43682	0	676
k141_262	439	AP023489.1	Homo sapiens DNA, sequence_id: unplaced_0004	97.045	440	12	1	1	439	69393	68954	0	739
k141_460	782	AP023489.1	Homo sapiens DNA, sequence_id: unplaced_0004	97.701	783	17	1	1	782	110463	109681	0	1345
k141_2877	320	AP023489.1	Homo sapiens DNA, sequence_id: unplaced_0004	95.938	320	12	1	1	320	65649	65331	7.35e-142	518
k141_1902	406	AP023489.1	Homo sapiens DNA, sequence_id: unplaced_0004	99.015	406	4	0	1	406	60802	60397	0	728
k141_2210	313	AP023491.1	Homo sapiens DNA, sequence_id: unplaced_0006	99.038	312	3	0	1	312	459335	459024	1.17e-154	560
k141_1036	560	AP023491.1	Homo sapiens DNA, sequence_id: unplaced_0006	99.107	560	5	0	1	560	472645	473204	0	1007
k141_2618	348	AP023491.1	Homo sapiens DNA, sequence_id: unplaced_0006	99.711	346	1	0	3	348	208912	208567	7.66e-177	634
k141_1055	425	AP023491.1	Homo sapiens DNA, sequence_id: unplaced_0006	98.588	425	6	0	1	425	454914	454490	0	752
k141_691	636	AP023491.1	Homo sapiens DNA, sequence_id: unplaced_0006	98.113	636	12	0	1	636	481036	480401	0	1109
k141_523	469	AP023491.1	Homo sapiens DNA, sequence_id: unplaced_0006	96.979	331	8	2	103	431	242435	242765	8.56e-153	555
k141_2293	375	OZ116355.1	Homo sapiens DNA, sequence_id: unplaced_0006	100	375	0	0	1	375	79902817	79903191	0	693
k141_1512	306	AP023491.1	Homo sapiens DNA, sequence_id: unplaced_0006	99.013	304	3	0	3	306	234109	233806	3.21e-150	545
k141_1019	765	AP023493.1	Homo sapiens DNA, sequence_id: unplaced_0008	98.172	766	11	1	1	763	181322	180557	0	1334
k141_2731	511	OZ107016.1	Homo sapiens DNA, sequence_id: unplaced_0017	99.217	511	4	0	1	511	3621624	3622134	0	922
k141_1961	896	AP023502.1	Homo sapiens DNA, sequence_id: unplaced_0017	99.174	847	7	0	1	847	170472	171318	0	1526
k141_2438	663	AP023502.1	Homo sapiens DNA, sequence_id: unplaced_0017	98.492	663	9	1	1	663	176085	176746	0	1168
k141_112	386	OZ107016.1	Homo sapiens DNA, sequence_id: unplaced_0017	99.481	385	2	0	2	386	3631151	3631535	0	701
k141_117	356	AP023502.1	Homo sapiens DNA, sequence_id: unplaced_0017	98.338	361	1	2	1	356	171718	171358	3.67e-175	628
k141_1146	320	OZ107016.1	Homo sapiens DNA, sequence_id: unplaced_0017	99.375	320	1	1	1	320	93162	93480	1.08e-160	579
k141_1728	306	OZ107016.1	Homo sapiens DNA, sequence_id: unplaced_0017	99.673	306	1	0	1	306	9680815	9681120	3.71e-155	560
k141_971	570	OZ107016.1	Homo sapiens DNA, sequence_id: unplaced_0017	98.074	571	10	1	1	570	1121109	1120539	0	992
k141_1041	414	AP023546.1	Homo sapiens DNA, sequence_id: unplaced_0061	99.758	414	1	0	1	414	107878	107465	0	760
k141_450	402	AP023573.1	Homo sapiens DNA, sequence_id: unplaced_0088	97.941	340	7	0	1	340	67156	67495	1.97e-163	590
k141_2639	331	AP023573.1	Homo sapiens DNA, sequence_id: unplaced_0088	98.489	331	5	0	1	331	8231	8561	7.42e-162	584
k141_2642	363	AP023573.1	Homo sapiens DNA, sequence_id: unplaced_0088	97.598	333	5	2	1	331	53028	53359	8.29e-157	568
k141_2603	1338	AP023600.1	Homo sapiens DNA, sequence_id: unplaced_0115	97.842	1251	26	1	1	1250	14882	16132	0	2159
k141_2730	306	OZ107000.1	Homo sapiens DNA, sequence_id: unplaced_0122	97.059	306	9	0	1	306	35550497	35550802	8.16e-142	516
k141_2425	311	AP023607.1	Homo sapiens DNA, sequence_id: unplaced_0122	98.986	296	3	0	16	311	47114	46819	9.1e-146	531
k141_2120	335	OZ107000.1	Homo sapiens DNA, sequence_id: unplaced_0122	97.313	335	9	0	1	335	35775049	35775383	6.83e-158	569
k141_942	441	OZ107000.1	Homo sapiens DNA, sequence_id: unplaced_0122	98.639	441	6	0	1	441	34791837	34791397	0	782
k141_366	310	OZ107000.1	Homo sapiens DNA, sequence_id: unplaced_0122	100	167	0	0	1	167	2291438	2291604	1.51e-79	309
k141_1164	393	OZ107000.1	Homo sapiens DNA, sequence_id: unplaced_0122	98.492	199	3	0	1	199	65393254	65393452	3.21e-92	351
k141_1744	494	OZ107000.1	Homo sapiens DNA, sequence_id: unplaced_0122	98.785	494	6	0	1	494	65829335	65828842	0	880
k141_781	808	AC026273.7	Homo sapiens DNA, sequence_id: unplaced_0123	98.639	808	11	0	1	808	141249	140442	0	1432
k141_2401	431	AP023608.1	Homo sapiens DNA, sequence_id: unplaced_0123	98.584	353	5	0	79	431	62142	61790	5.83e-174	625
k141_2067	875	AP023608.1	Homo sapiens DNA, sequence_id: unplaced_0123	97.831	876	18	1	1	875	37588	38463	0	1511
k141_1470	645	AP023608.1	Homo sapiens DNA, sequence_id: unplaced_0123	98.45	645	8	2	1	645	58176	57534	0	1134
k141_1475	392	CP163470.1	Homo sapiens DNA, sequence_id: unplaced_0123	97.368	38	1	0	251	288	22685803	22685840	1.44e-05	65.8
k141_1303	387	AP023608.1	Homo sapiens DNA, sequence_id: unplaced_0123	98.708	387	5	0	1	387	39459	39073	0	688
k141_705	321	AP023608.1	Homo sapiens DNA, sequence_id: unplaced_0123	99.654	289	1	0	1	289	33187	32899	3.41e-145	529
k141_2274	346	AP023608.1	Homo sapiens DNA, sequence_id: unplaced_0123	98.266	346	6	0	1	346	42246	42591	1.66e-168	606
k141_137	574	AP023608.1	Homo sapiens DNA, sequence_id: unplaced_0123	97.143	525	15	0	50	574	44521	45045	0	887
k141_1102	399	AP023608.1	Homo sapiens DNA, sequence_id: unplaced_0123	99.499	399	2	0	1	399	56621	56223	0	726
k141_1500	563	AP023612.1	Homo sapiens DNA, sequence_id: unplaced_0127	99.822	563	1	0	1	563	62302	61740	0	1035
k141_1227	935	AP023614.1	Homo sapiens DNA, sequence_id: unplaced_0129	98.724	862	11	0	74	935	73175	72314	0	1531
k141_1466	415	AP023614.1	Homo sapiens DNA, sequence_id: unplaced_0129	97.983	347	5	1	71	415	73579	73925	9.48e-167	601
k141_3046	319	OZ118480.1	Homo sapiens DNA, sequence_id: unplaced_0129	100	319	0	0	1	319	54969068	54968750	1.53e-163	590
k141_2265	549	AP023620.1	Homo sapiens DNA, sequence_id: unplaced_0135	99.089	549	5	0	1	549	36005	35457	0	987
k141_2110	401	AP023620.1	Homo sapiens DNA, sequence_id: unplaced_0135	98.005	401	8	0	1	401	4788	4388	0	697
k141_864	712	AP023625.1	Homo sapiens DNA, sequence_id: unplaced_0140	98.505	669	9	1	45	712	59367	60035	0	1179
k141_1427	335	AP023643.1	Homo sapiens DNA, sequence_id: unplaced_0158	97.91	335	7	0	1	335	30672	30338	9.69e-161	580
k141_1846	1031	AP023647.1	Homo sapiens DNA, sequence_id: unplaced_0162	98.837	1032	10	2	1	1031	27943	26913	0	1838
k141_2015	473	AP023678.1	Homo sapiens DNA, sequence_id: unplaced_0193	100	473	0	0	1	473	45290	45762	0	874
k141_2239	369	AP023678.1	Homo sapiens DNA, sequence_id: unplaced_0193	99.458	369	2	0	1	369	49513	49881	0	671
k141_1444	607	AP023678.1	Homo sapiens DNA, sequence_id: unplaced_0193	98.194	609	9	1	1	607	50776	50168	0	1062
k141_142	302	AP023679.1	Homo sapiens DNA, sequence_id: unplaced_0194	99.007	302	3	0	1	302	29241	29542	4.09e-149	542
k141_1111	327	AP023680.1	Homo sapiens DNA, sequence_id: unplaced_0195	95.638	298	13	0	29	326	24180	24477	3.56e-130	479
k141_1228	307	AP023699.1	Homo sapiens DNA, sequence_id: unplaced_0214	98.697	307	4	0	1	307	9817	9511	3.2e-150	545
k141_2820	427	AP023699.1	Homo sapiens DNA, sequence_id: unplaced_0214	99.063	427	4	0	1	427	7326	6900	0	767
k141_1848	971	AP023699.1	Homo sapiens DNA, sequence_id: unplaced_0214	98.352	971	13	2	1	971	25984	26951	0	1701
k141_322	357	AP023699.1	Homo sapiens DNA, sequence_id: unplaced_0214	99.16	357	3	0	1	357	34526	34170	1.31e-179	643
k141_2799	344	AP023705.1	Homo sapiens DNA, sequence_id: unplaced_0220	98.83	342	4	0	1	342	7216	6875	1.27e-169	610
k141_325	455	AP023705.1	Homo sapiens DNA, sequence_id: unplaced_0220	98.462	455	7	0	1	455	17820	18274	0	802
k141_2853	333	OZ101711.1	Homo sapiens DNA, sequence_id: unplaced_0220	97.925	241	4	1	1	241	65500223	65500462	2.88e-111	416
k141_720	698	AP023706.1	Homo sapiens DNA, sequence_id: unplaced_0221	98.138	698	13	0	1	698	5054	5751	0	1218
k141_1569	512	AP023738.1	Homo sapiens DNA, sequence_id: unplaced_0253	99.414	512	3	0	1	512	12653	13164	0	929
k141_1232	319	AP023738.1	Homo sapiens DNA, sequence_id: unplaced_0253	98.442	321	3	2	1	319	186	506	9.23e-156	564
k141_1645	312	AP023768.1	Homo sapiens DNA, sequence_id: unplaced_0283	96.587	293	10	0	1	293	22225	22517	2e-132	486
k141_1257	301	AP023773.1	Homo sapiens DNA, sequence_id: unplaced_0288	99.668	301	1	0	1	301	28169	27869	6.73e-152	551
k141_2601	2180	AP023801.1	Homo sapiens DNA, sequence_id: unplaced_0316	98.867	2119	20	1	1	2119	24644	26758	0	3777
k141_2437	705	AP023801.1	Homo sapiens DNA, sequence_id: unplaced_0316	97.856	653	11	3	1	651	23591	24242	0	1125
k141_883	1270	FN293030.1	Homo sapiens DNA, sequence_id: unplaced_0316	98.214	1232	21	1	39	1270	6427	7657	0	2152
k141_2079	734	AP023801.1	Homo sapiens DNA, sequence_id: unplaced_0316	99.183	734	6	0	1	734	23608	22875	0	1323
k141_1315	406	AP023808.1	Homo sapiens DNA, sequence_id: unplaced_0323	99.752	404	1	0	1	404	23043	22640	0	741
k141_1367	482	OZ105190.1	Homo sapiens DNA, sequence_id: unplaced_0353	98.755	482	6	0	1	482	9717043	9716562	0	857
k141_2478	752	AP023838.1	Homo sapiens DNA, sequence_id: unplaced_0353	97.6	750	18	0	1	750	16718	15969	0	1286
k141_355	352	OZ105190.1	Homo sapiens DNA, sequence_id: unplaced_0353	100	352	0	0	1	352	3142434	3142785	0	651
k141_556	305	OZ105190.1	Homo sapiens DNA, sequence_id: unplaced_0353	98.361	305	5	0	1	305	9741694	9741390	6.24e-148	536
k141_763	328	OZ105190.1	Homo sapiens DNA, sequence_id: unplaced_0353	99.678	311	1	0	1	311	4573970	4574280	6.67e-158	569
k141_575	335	OZ105190.1	Homo sapiens DNA, sequence_id: unplaced_0353	100	335	0	0	1	335	5981420	5981754	6.69e-173	619
k141_3104	279	OZ105190.1	Homo sapiens DNA, sequence_id: unplaced_0353	100	146	0	0	104	249	96062199	96062054	6.31e-68	270
k141_841	522	AP023851.1	Homo sapiens DNA, sequence_id: unplaced_0366	99.234	522	4	0	1	522	21555	22076	0	942
k141_1827	681	AP023851.1	Homo sapiens DNA, sequence_id: unplaced_0366	99.119	681	6	0	1	681	26880	26200	0	1225
k141_290	521	AP023851.1	Homo sapiens DNA, sequence_id: unplaced_0366	98.081	521	10	0	1	521	25167	24647	0	907
k141_2627	553	AP023851.1	Homo sapiens DNA, sequence_id: unplaced_0366	98.205	557	6	3	1	553	18990	18434	0	970
k141_1282	690	AP023851.1	Homo sapiens DNA, sequence_id: unplaced_0366	99.71	690	2	0	1	690	15459	16148	0	1264
k141_1894	430	AP023851.1	Homo sapiens DNA, sequence_id: unplaced_0366	99.302	430	3	0	1	430	22805	23234	0	778
k141_2062	358	AP023928.1	Homo sapiens DNA, sequence_id: unplaced_0443	99.148	352	3	0	4	355	17038	16687	7.93e-177	634
k141_526	350	AP023934.1	Homo sapiens DNA, sequence_id: unplaced_0449	99.683	315	1	0	36	350	3707	3393	1.32e-159	577
k141_2807	418	AP023970.1	Homo sapiens DNA, sequence_id: unplaced_0485	98.565	418	6	0	1	418	3977	3560	0	739
k141_2253	346	AP023970.1	Homo sapiens DNA, sequence_id: unplaced_0485	99.42	345	2	0	2	346	12765	13109	1.28e-174	627
k141_1478	438	AP024034.1	Homo sapiens DNA, sequence_id: unplaced_0549	98.627	437	6	0	1	437	6959	7395	0	774
k141_625	438	NG_025738.1	Homo sapiens ectonucleotide pyrophosphatase/phosphodiesterase 7 pseudogene 4 (ENPP7P4) on chromosome 3	97.717	438	10	0	1	438	11752	12189	0	754
k141_2547	311	DQ112096.1	Homo sapiens endogenous virus Human endogenous retrovirus K HERV-K68, complete sequence	100	311	0	0	1	311	1158	848	1.29e-159	575
k141_2365	599	NG_023443.2	Homo sapiens eyes shut homolog (EYS), RefSeqGene on chromosome 6	98.592	284	3	1	1	283	1463737	1464020	4.52e-137	501
k141_2174	307	AC242989.2	Homo sapiens FOSMID clone ABC10-44089300D10 from chromosome 15, complete sequence	100	307	0	0	1	307	30198	30504	2.12e-157	568
k141_1976	408	AC234427.2	Homo sapiens FOSMID clone ABC10-44492500C22 from chromosome 6, complete sequence	100	202	0	0	1	202	11443	11644	6.79e-99	374
k141_1992	602	AC242844.2	Homo sapiens FOSMID clone ABC10-44660000A8 from chromosome 1, complete sequence	97.176	602	17	0	1	602	31286	31887	0	1018
k141_1393	324	AC225832.2	Homo sapiens FOSMID clone ABC10-44749600O7 from chromosome unknown, complete sequence	97.531	324	8	0	1	324	17293	17616	1.76e-153	555
k141_2557	309	AC234577.4	Homo sapiens FOSMID clone ABC10-45495600P3 from chromosome unknown, complete sequence	97.087	309	9	0	1	309	3101	3409	1.69e-143	521
k141_2578	456	AC243410.2	Homo sapiens FOSMID clone ABC10-45505200L18 from chromosome 9, complete sequence	98.684	456	5	1	1	456	27329	26875	0	808
k141_2577	381	AC203646.2	Homo sapiens FOSMID clone ABC10-45515900C13 from chromosome 21, complete sequence	98.867	353	3	1	1	353	17196	17547	1.22e-175	628
k141_1594	369	AC241799.3	Homo sapiens FOSMID clone ABC11-47324500M9 from chromosome unknown, complete sequence	98.916	369	4	0	1	369	3277	2909	0	660
k141_999	352	AC216095.3	Homo sapiens FOSMID clone ABC11-48021500H13 from chromosome 2, complete sequence	100	352	0	0	1	352	19665	20016	0	651
k141_1756	395	AC245026.1	Homo sapiens FOSMID clone ABC11-49339800P11 from chromosome unknown, complete sequence	98.413	252	4	0	1	252	22480	22229	5.17e-120	444
k141_410	350	AC245026.1	Homo sapiens FOSMID clone ABC11-49339800P11 from chromosome unknown, complete sequence	98.857	350	4	0	1	350	16898	16549	1.44e-174	625
k141_744	381	AC216093.4	Homo sapiens FOSMID clone ABC11-49468000E5 from chromosome 3, complete sequence	100	381	0	0	1	381	3918	3538	0	704
k141_1802	434	AC242657.3	Homo sapiens FOSMID clone ABC12-46413200I24 from chromosome 1, complete sequence	99.309	434	3	0	1	434	5136	4703	0	785
k141_1777	476	AC234339.3	Homo sapiens FOSMID clone ABC12-46881200J19 from chromosome 4, complete sequence	100	474	0	0	1	474	21736	21263	0	876
k141_834	454	AC234339.3	Homo sapiens FOSMID clone ABC12-46881200J19 from chromosome 4, complete sequence	99.78	454	1	0	1	454	38864	39317	0	833
k141_232	322	AC242392.2	Homo sapiens FOSMID clone ABC12-47002900K3 from chromosome 9, complete sequence	94.704	321	17	0	2	322	14865	15185	8.29e-137	499
k141_2503	452	AC241642.2	Homo sapiens FOSMID clone ABC12-47010700M12 from chromosome 2, complete sequence	96.324	408	12	3	48	452	34628	35035	0	667
k141_245	584	AC244148.2	Homo sapiens FOSMID clone ABC13-1016922M5 from chromosome 9, complete sequence	97.774	584	12	1	1	584	14409	13827	0	1005
k141_54	304	AC236932.3	Homo sapiens FOSMID clone ABC13-1017622G14 from chromosome 8, complete sequence	99.234	261	2	0	44	304	2417	2677	1.69e-128	472
k141_194	944	AC236932.3	Homo sapiens FOSMID clone ABC13-1017622G14 from chromosome 8, complete sequence	100	944	0	0	1	944	3200	4143	0	1744
k141_420	435	AC241851.2	Homo sapiens FOSMID clone ABC13-47492900H13 from chromosome 2, complete sequence	96.568	437	13	1	1	435	806	1242	0	723
k141_2945	329	AC243725.1	Homo sapiens FOSMID clone ABC13-47656900H15 from chromosome unknown, complete sequence	98.052	308	5	1	1	308	24393	24699	2.33e-147	534
k141_2347	483	AC225381.3	Homo sapiens FOSMID clone ABC13-48846100O18 from chromosome 6, complete sequence	99.586	483	2	0	1	483	5877	5395	0	881
k141_600	350	AC229652.2	Homo sapiens FOSMID clone ABC14-1145222D12 from chromosome unknown, complete sequence	98.571	350	5	0	1	350	5098	4749	6.69e-173	619
k141_1394	379	AC229652.2	Homo sapiens FOSMID clone ABC14-1145222D12 from chromosome unknown, complete sequence	98.945	379	4	0	1	379	5571	5193	0	678
k141_1119	608	AC243493.1	Homo sapiens FOSMID clone ABC14-51451600E11 from chromosome unknown, complete sequence	99.507	608	3	0	1	608	31881	31274	0	1107
k141_2759	429	AC226002.1	Homo sapiens FOSMID clone ABC14-973214C24 from chromosome 14, complete sequence	99.715	351	1	0	79	429	995	645	4.96e-180	643
k141_1215	400	AC226002.1	Homo sapiens FOSMID clone ABC14-973214C24 from chromosome 14, complete sequence	100	400	0	0	1	400	39011	38612	0	739
k141_1957	592	AC245294.1	Homo sapiens FOSMID clone ABC16-106N16 from chromosome 1, complete sequence	97.98	594	10	2	1	592	15244	14651	0	1029
k141_1590	334	AC240496.3	Homo sapiens FOSMID clone ABC16-1077G7 from chromosome 1, complete sequence	99.077	325	3	0	1	325	23904	23580	2.32e-162	584
k141_1747	417	AC241555.3	Homo sapiens FOSMID clone ABC16-1399E11 from chromosome 5, complete sequence	99.52	417	2	0	1	417	36967	37383	0	760
k141_2745	664	AC238552.3	Homo sapiens FOSMID clone ABC16-1605K12 from chromosome 1, complete sequence	100	599	0	0	46	644	28212	27614	0	1107
k141_242	345	AC244209.1	Homo sapiens FOSMID clone ABC16-1835M12 from chromosome 1, complete sequence	98.551	345	5	0	1	345	37316	37660	3.97e-170	610
k141_2369	709	AC245206.1	Homo sapiens FOSMID clone ABC16-1881F4 from chromosome 1, complete sequence	99.018	713	3	3	1	709	11078	11790	0	1275
k141_829	609	AC240375.1	Homo sapiens FOSMID clone ABC16-1923O11 from chromosome 9, complete sequence	99.343	609	4	0	1	609	34779	34171	0	1103
k141_434	512	AC245191.1	Homo sapiens FOSMID clone ABC16-2749O20 from chromosome 9, complete sequence	99.414	512	3	0	1	512	25424	24913	0	929
k141_2348	348	AC243905.1	Homo sapiens FOSMID clone ABC16-2900L13 from chromosome 4, complete sequence	99.713	348	1	0	1	348	12463	12116	1.84e-178	638
k141_1982	529	AC245205.1	Homo sapiens FOSMID clone ABC18-862I11 from chromosome 7, complete sequence	96.604	530	17	1	1	529	12382	12911	0	878
k141_1523	441	AC237673.3	Homo sapiens FOSMID clone ABC18-975F5 from chromosome 8, complete sequence	99.773	441	1	0	1	441	20671	21111	0	809
k141_218	459	AC240706.2	Homo sapiens FOSMID clone ABC24-1014G11 from chromosome 2, complete sequence	95.207	459	21	1	1	459	5853	5396	0	725
k141_440	556	AC242061.2	Homo sapiens FOSMID clone ABC24-1670B21 from chromosome 19, complete sequence	99.281	556	4	0	1	556	4207	4762	0	1005
k141_1965	70	AC238497.3	Homo sapiens FOSMID clone ABC24-789M12 from chromosome 17, complete sequence	98.997	698	5	1	4	699	25878	25181	0	1249
k141_2753	1735	AC237300.2	Homo sapiens FOSMID clone ABC27-2415O8 from chromosome 17, complete sequence	99.531	1707	6	2	30	1735	23468	21763	0	3107
k141_244	556	AC215220.2	Homo sapiens FOSMID clone ABC7-43041300I9 from chromosome 2, complete sequence	98.696	460	4	1	1	458	14150	14609	0	815
k141_1614	303	AC215522.3	Homo sapiens FOSMID clone ABC7-481722F1 from chromosome 7, complete sequence	99.67	303	1	0	1	303	14981	15283	1.63e-153	555
k141_2154	320	AC244399.3	Homo sapiens FOSMID clone ABC9-41282600M4 from chromosome 14, complete sequence	100	320	0	0	1	320	17715	17396	1.39e-164	592
k141_2323	383	AC226801.3	Homo sapiens FOSMID clone ABC9-43867200A4 from chromosome unknown, complete sequence	99.739	383	1	0	1	383	15370	14988	0	702
k141_542	411	AC205944.2	Homo sapiens FOSMID clone ABC9-44001000K16 from chromosome 5, complete sequence	100	220	0	0	192	411	14149	13930	7.09e-109	407
k141_2964	301	AC209292.2	Homo sapiens FOSMID clone ABC9-44033000G15 from chromosome 9, complete sequence	100	301	0	0	1	301	19401	19101	4.5e-154	556
k141_804	359	AC207990.3	Homo sapiens FOSMID clone ABC9-45393600K24 from chromosome 8, complete sequence	99.567	231	1	0	129	359	20031	19801	2.08e-113	422
k141_1788	477	AC212905.3	Homo sapiens FOSMID clone ABC9-45924700E24 from chromosome 2, complete sequence	97.694	477	11	0	1	477	12333	11857	0	821
k141_621	2767	AC239753.2	Homo sapiens FOSMID clone COR2A-DD0002JBCNU_D1 from chromosome 8, complete sequence	99.711	2767	8	0	1	2767	10562	13328	0	5066
k141_2959	765	AC239869.3	Homo sapiens FOSMID clone COR2A-DD0002RLZNU_B15 from chromosome 7, complete sequence	99.869	762	1	0	1	762	20073	19312	0	1402
k141_1799	561	AC239869.3	Homo sapiens FOSMID clone COR2A-DD0002RLZNU_B15 from chromosome 7, complete sequence	100	561	0	0	1	561	20645	20085	0	1037
k141_1763	573	OZ110801.1	Homo sapiens FOSMID clone COR2A-DD0002SVBNU_B20 from chromosome 7, complete sequence	97.038	574	16	1	1	573	12963301	12962728	0	965
k141_757	345	OZ110801.1	Homo sapiens FOSMID clone COR2A-DD0002SVBNU_B20 from chromosome 7, complete sequence	99.259	270	2	0	76	345	34803575	34803844	2.03e-133	488
k141_1541	335	OZ110801.1	Homo sapiens FOSMID clone COR2A-DD0002SVBNU_B20 from chromosome 7, complete sequence	100	185	0	0	1	185	4579199	4579383	1.62e-89	342
k141_1162	301	OZ110801.1	Homo sapiens FOSMID clone COR2A-DD0002SVBNU_B20 from chromosome 7, complete sequence	100	301	0	0	1	301	73378450	73378750	4.72e-154	556
k141_1165	376	OZ110801.1	Homo sapiens FOSMID clone COR2A-DD0002SVBNU_B20 from chromosome 7, complete sequence	99.198	374	3	0	3	376	39629622	39629995	0	675
k141_2175	422	AC240136.3	Homo sapiens FOSMID clone COR2A-DD0002TW1NU_N19 from chromosome 7, complete sequence	98.561	417	6	0	6	422	19100	19516	0	737
k141_1013	326	AC240682.2	Homo sapiens FOSMID clone COR2A-DD0002USCNU_J14 from chromosome 18, complete sequence	99.611	257	1	0	70	326	35628	35372	6.59e-128	470
k141_2157	432	AC242242.3	Homo sapiens FOSMID clone WI2-1243C5 from chromosome 1, complete sequence	98.81	420	5	0	13	432	8129	7710	0	749
k141_214	356	AC242242.3	Homo sapiens FOSMID clone WI2-1243C5 from chromosome 1, complete sequence	100	356	0	0	1	356	6656	6301	0	658
k141_2382	361	AC242254.3	Homo sapiens FOSMID clone WI2-2178L20 from chromosome 9, complete sequence	99.632	272	1	0	90	361	23766	24037	3.39e-136	497
k141_11	448	OZ100644.1	Homo sapiens FOSMID clone WI2-3035O22 from chromosome 4, complete sequence	98.206	446	8	0	3	448	34686	35131	0	780
k141_959	321	AC234409.4	Homo sapiens FOSMID clone WI2-962G9 from chromosome 7, complete sequence	100	321	0	0	1	321	8619	8299	3.87e-165	593
k141_2374	590	AC144445.3	Homo sapiens fosmid clone XXFOS-83307H10 from 4, complete sequence	100	404	0	0	73	476	24002	24405	0	747
k141_2178	403	MK280304.1	Homo sapiens gb|MK280304 lncRNA gene, complete sequence	99.504	403	2	0	1	403	4794	4392	0	734
k141_2272	505	OZ097096.1	Homo sapiens genome assembly, chromosome: contig-	98.016	504	9	1	1	503	676859	676356	0	874
k141_978	301	AC017037.10	Homo sapiens genome assembly, chromosome: contig-1	99.007	302	1	2	1	301	157528	157228	4.75e-149	540
k141_2542	1441	OZ117450.1	Homo sapiens genome assembly, chromosome: contig-1	100	1441	0	0	1	1441	45765229	45763789	0	2662
k141_2415	369	OZ102808.1	Homo sapiens genome assembly, chromosome: contig-1	98.291	117	2	0	136	252	26667402	26667286	7.59e-48	206
k141_1043	1257	OZ105602.1	Homo sapiens genome assembly, chromosome: contig-1	99.682	1257	4	0	1	1257	23637	24893	0	2300
k141_1446	303	OZ111557.1	Homo sapiens genome assembly, chromosome: contig-1	99.603	252	0	1	1	251	843259	843008	4.25e-124	459
k141_783	601	AC277768.1	Homo sapiens genome assembly, chromosome: contig-10	99.002	601	6	0	1	601	144654	145254	0	1077
k141_2933	408	OZ168962.1	Homo sapiens genome assembly, chromosome: contig-10	100	408	0	0	1	408	56281277	56280870	0	754
k141_1224	319	OZ112757.1	Homo sapiens genome assembly, chromosome: contig-10	100	319	0	0	1	319	11182866	11182548	1.52e-163	590
k141_451	449	OZ112757.1	Homo sapiens genome assembly, chromosome: contig-10	100	449	0	0	1	449	31421	30973	0	830
k141_2784	393	OZ114125.1	Homo sapiens genome assembly, chromosome: contig-10	99.206	378	3	0	1	378	34772740	34773117	0	682
k141_2789	414	OZ114125.1	Homo sapiens genome assembly, chromosome: contig-10	100	414	0	0	1	414	38378429	38378016	0	765
k141_67	308	OZ112757.1	Homo sapiens genome assembly, chromosome: contig-10	99.526	211	1	0	45	255	4933594	4933384	7.41e-102	385
k141_1421	532	OZ114125.1	Homo sapiens genome assembly, chromosome: contig-10	99.624	532	2	0	1	532	36932840	36933371	0	972
k141_2400	353	OZ114125.1	Homo sapiens genome assembly, chromosome: contig-10	99.717	353	1	0	1	353	34731054	34730702	0	647
k141_1032	380	OZ114125.1	Homo sapiens genome assembly, chromosome: contig-10	99.211	380	3	0	1	380	37609383	37609762	0	686
k141_1640	319	OZ114125.1	Homo sapiens genome assembly, chromosome: contig-10	100	319	0	0	1	319	34721435	34721117	1.52e-163	590
k141_657	327	OZ114125.1	Homo sapiens genome assembly, chromosome: contig-10	98.165	327	5	1	1	327	38018311	38017986	2.04e-157	569
k141_2412	319	OZ114125.1	Homo sapiens genome assembly, chromosome: contig-10	100	188	0	0	132	319	9248461	9248648	1.01e-90	348
k141_2414	321	OZ114125.1	Homo sapiens genome assembly, chromosome: contig-10	99.688	321	1	0	1	321	39085297	39084977	5.52e-163	588
k141_1851	322	OZ111566.1	Homo sapiens genome assembly, chromosome: contig-10	100	322	0	0	1	322	46922056	46922377	3.32e-165	595
k141_1457	481	OZ145998.1	Homo sapiens genome assembly, chromosome: contig-10	99.163	478	4	0	4	481	210610	210133	0	861
k141_109	327	AP023801.1	Homo sapiens genome assembly, chromosome: contig-10	99.694	327	1	0	1	327	27098	26772	2.61e-166	599
k141_692	337	OZ112757.1	Homo sapiens genome assembly, chromosome: contig-10	99.11	337	3	0	1	337	613067	612731	1.62e-168	606
k141_3039	331	OZ114125.1	Homo sapiens genome assembly, chromosome: contig-10	99.642	279	1	0	53	331	35990436	35990158	1.28e-139	510
k141_898	560	AP023608.1	Homo sapiens genome assembly, chromosome: contig-10	98.748	559	6	1	3	560	30952	30394	0	992
k141_1305	330	OZ114125.1	Homo sapiens genome assembly, chromosome: contig-10	98.182	330	6	0	1	330	32820407	32820736	1.24e-159	577
k141_2662	416	OZ114125.1	Homo sapiens genome assembly, chromosome: contig-10	98.584	353	5	0	1	353	37871136	37870784	5.64e-174	625
k141_333	334	OZ114125.1	Homo sapiens genome assembly, chromosome: contig-10	98.204	334	6	0	1	334	35552485	35552152	7.5e-162	584
k141_2881	308	OZ114125.1	Homo sapiens genome assembly, chromosome: contig-10	98.876	89	1	0	1	89	8847288	8847376	4.92e-34	159
k141_2598	713	OZ165678.1	Homo sapiens genome assembly, chromosome: contig-100	98.457	713	11	0	1	713	1919518	1918806	0	1256
k141_2783	308	OZ102929.1	Homo sapiens genome assembly, chromosome: contig-101	97.403	308	8	0	1	308	27441681	27441374	4.19e-144	525
k141_867	446	OZ102929.1	Homo sapiens genome assembly, chromosome: contig-101	97.534	446	11	0	1	446	24178160	24178605	0	763
k141_1445	303	OZ102929.1	Homo sapiens genome assembly, chromosome: contig-101	100	223	0	0	4	226	48922762	48922540	3.35e-110	412
k141_291	309	OZ102929.1	Homo sapiens genome assembly, chromosome: contig-101	98.71	310	3	1	1	309	24316502	24316193	2.5e-151	549
k141_2054	318	OZ102929.1	Homo sapiens genome assembly, chromosome: contig-101	100	183	0	0	1	183	34080577	34080395	6.1e-88	339
k141_679	322	OZ102929.1	Homo sapiens genome assembly, chromosome: contig-101	100	322	0	0	1	322	23756221	23756542	3.32e-165	595
k141_2259	319	OZ102929.1	Homo sapiens genome assembly, chromosome: contig-101	99.06	319	3	0	1	319	24097010	24096692	1.54e-158	573
k141_696	440	OZ102929.1	Homo sapiens genome assembly, chromosome: contig-101	98.636	440	6	0	1	440	24088457	24088018	0	780
k141_1875	322	OZ102929.1	Homo sapiens genome assembly, chromosome: contig-101	99.381	323	1	1	1	322	165236	165558	7.19e-162	584
k141_1089	313	OZ107955.1	Homo sapiens genome assembly, chromosome: contig-101	100	232	0	0	82	313	46360221	46360452	3.45e-115	429
k141_2305	302	OZ102929.1	Homo sapiens genome assembly, chromosome: contig-101	99.375	160	1	0	1	160	50336410	50336251	1.63e-73	291
k141_1867	1125	OZ168794.1	Homo sapiens genome assembly, chromosome: contig-1016	99.911	1125	1	0	1	1125	4153	5277	0	2073
k141_1038	344	OZ117901.1	Homo sapiens genome assembly, chromosome: contig-103	98.148	324	6	0	21	344	492190	492513	2.79e-156	566
k141_2251	312	OZ117901.1	Homo sapiens genome assembly, chromosome: contig-103	99.359	312	2	0	1	312	263031	262720	2.51e-156	566
k141_2031	302	OZ116386.1	Homo sapiens genome assembly, chromosome: contig-104	99.669	302	1	0	1	302	132357	132056	1.88e-152	553
k141_2009	317	OZ151145.1	Homo sapiens genome assembly, chromosome: contig-105	94.231	312	11	2	6	317	54867	55171	2.06e-127	470
k141_2473	676	OZ098934.1	Homo sapiens genome assembly, chromosome: contig-105	98.964	676	3	1	1	676	1960173	1960844	0	1206
k141_2515	372	OZ115091.1	Homo sapiens genome assembly, chromosome: contig-105	88.032	376	41	2	1	372	22582237	22582612	1.74e-119	442
k141_395	414	AC275558.1	Homo sapiens genome assembly, chromosome: contig-106	97.826	414	9	0	1	414	88367	88780	0	715
k141_254	569	OZ099139.1	Homo sapiens genome assembly, chromosome: contig-106	98.72	547	7	0	23	569	33301637	33301091	0	972
k141_2803	1317	OZ099139.1	Homo sapiens genome assembly, chromosome: contig-106	99.696	1317	4	0	1	1317	38175840	38177156	0	2410
k141_658	405	OZ102935.1	Homo sapiens genome assembly, chromosome: contig-107	99.259	405	3	0	1	405	79940571	79940167	0	732
k141_2	302	AC093157.2	Homo sapiens genome assembly, chromosome: contig-108	99.669	302	1	0	1	302	44082	43781	6.12e-153	553
k141_405	313	OZ102936.1	Homo sapiens genome assembly, chromosome: contig-108	99.408	169	0	1	1	169	58553754	58553921	6e-78	305
k141_635	356	OZ102936.1	Homo sapiens genome assembly, chromosome: contig-108	95.265	359	10	1	1	352	11578459	11578817	3.76e-155	562
k141_665	303	OZ102936.1	Homo sapiens genome assembly, chromosome: contig-108	99.67	303	1	0	1	303	86739122	86738820	5.25e-153	555
k141_98	395	OZ102936.1	Homo sapiens genome assembly, chromosome: contig-108	100	305	0	0	1	305	70406787	70407091	1.18e-155	564
k141_1864	312	OZ102936.1	Homo sapiens genome assembly, chromosome: contig-108	93.91	312	19	0	1	312	79172305	79171994	5.64e-128	472
k141_3028	303	OZ114125.1	Homo sapiens genome assembly, chromosome: contig-108	100	303	0	0	1	303	13735354	13735052	1.13e-154	560
k141_2440	352	OZ102936.1	Homo sapiens genome assembly, chromosome: contig-108	100	352	0	0	1	352	55122104	55122455	0	651
k141_732	456	OZ102936.1	Homo sapiens genome assembly, chromosome: contig-108	100	305	0	0	70	374	45738585	45738889	1.38e-155	564
k141_341	306	OZ114588.1	Homo sapiens genome assembly, chromosome: contig-109	97.235	217	6	0	1	217	3648769	3648553	7.45e-97	368
k141_873	397	OZ111567.1	Homo sapiens genome assembly, chromosome: contig-11	96.692	393	12	1	5	397	5707792	5708183	0	652
k141_2887	350	OZ116540.1	Homo sapiens genome assembly, chromosome: contig-11	87.32	347	38	6	1	347	63659831	63660171	5.14e-104	392
k141_571	492	OZ105169.1	Homo sapiens genome assembly, chromosome: contig-11	99.593	492	2	0	1	492	92242	92733	0	898
k141_2059	315	OZ111666.1	Homo sapiens genome assembly, chromosome: contig-110	100	315	0	0	1	315	12188168	12187854	2.52e-161	582
k141_2895	303	OZ104702.1	Homo sapiens genome assembly, chromosome: contig-110	94.982	279	8	5	1	278	37897875	37897602	8.36e-117	433
k141_1124	318	OZ104702.1	Homo sapiens genome assembly, chromosome: contig-110	99.545	220	1	0	16	235	42278937	42279156	2.49e-107	401
k141_1815	327	OZ115098.1	Homo sapiens genome assembly, chromosome: contig-112	98.476	328	4	1	1	327	16935068	16935395	1.22e-159	577
k141_650	816	OZ114592.1	Homo sapiens genome assembly, chromosome: contig-113	100	816	0	0	1	816	46071	45256	0	1507
k141_1022	567	OZ099761.1	Homo sapiens genome assembly, chromosome: contig-114	100	105	0	0	362	466	20532190	20532086	2.62e-44	195
k141_520	488	OZ099761.1	Homo sapiens genome assembly, chromosome: contig-114	95.287	488	23	0	1	488	71349061	71349548	0	774
k141_2216	558	OZ114594.1	Homo sapiens genome assembly, chromosome: contig-115	98.507	67	1	0	1	67	44645380	44645446	1.6e-21	119
k141_276	855	OZ104707.1	Homo sapiens genome assembly, chromosome: contig-115	99.415	855	5	0	1	855	1915493	1914639	0	1552
k141_1649	379	OZ115101.1	Homo sapiens genome assembly, chromosome: contig-115	99.736	379	1	0	1	379	69618353	69618731	0	695
k141_1276	333	OZ114594.1	Homo sapiens genome assembly, chromosome: contig-115	96.396	333	12	0	1	333	43162255	43162587	2.73e-151	549
k141_885	302	OZ104707.1	Homo sapiens genome assembly, chromosome: contig-115	98.675	302	4	0	1	302	52188947	52189248	1.9e-147	536
k141_1149	437	OZ104707.1	Homo sapiens genome assembly, chromosome: contig-115	95.881	437	18	0	1	437	52223839	52223403	0	708
k141_1657	373	OZ117914.1	Homo sapiens genome assembly, chromosome: contig-116	97.319	373	9	1	1	373	924078	924449	2.99e-176	632
k141_528	471	OZ117914.1	Homo sapiens genome assembly, chromosome: contig-116	97.204	465	13	0	1	465	332096	332560	0	787
k141_2713	335	OZ112407.1	Homo sapiens genome assembly, chromosome: contig-116	99.398	332	2	0	1	332	3012677	3013008	6.74e-168	603
k141_2444	366	OZ114596.1	Homo sapiens genome assembly, chromosome: contig-117	95.628	366	16	0	1	366	9907090	9907455	6.42e-163	588
k141_2003	1176	OZ115104.1	Homo sapiens genome assembly, chromosome: contig-118	98.623	1017	13	1	1	1016	12503770	12502754	0	1799
k141_1619	351	OZ115104.1	Homo sapiens genome assembly, chromosome: contig-118	97.059	170	3	2	182	351	52036645	52036812	8.96e-72	285
k141_463	346	OZ115104.1	Homo sapiens genome assembly, chromosome: contig-118	100	346	0	0	1	346	7570561	7570216	1.63e-178	640
k141_284	709	OZ115104.1	Homo sapiens genome assembly, chromosome: contig-118	99.833	600	1	0	1	600	12084083	12083484	0	1103
k141_1442	327	OZ115104.1	Homo sapiens genome assembly, chromosome: contig-118	100	250	0	0	78	327	18440175	18440424	3.57e-125	462
k141_1072	433	OZ115104.1	Homo sapiens genome assembly, chromosome: contig-118	91.118	304	23	3	133	433	7738032	7737730	6.46e-109	409
k141_1883	388	OZ115104.1	Homo sapiens genome assembly, chromosome: contig-118	98.95	381	4	0	3	383	12372620	12372240	0	682
k141_2983	344	OZ111675.1	Homo sapiens genome assembly, chromosome: contig-119	98.837	344	4	0	1	344	41030634	41030977	9.84e-171	614
k141_1028	466	OZ114598.1	Homo sapiens genome assembly, chromosome: contig-119	92.46	252	17	1	1	250	43230371	43230120	7.11e-94	359
k141_1638	342	OZ104711.1	Homo sapiens genome assembly, chromosome: contig-119	98.966	290	3	0	53	342	33918142	33917853	2.19e-142	520
k141_481	486	OZ114598.1	Homo sapiens genome assembly, chromosome: contig-119	99.588	486	2	0	1	486	43287463	43287948	0	887
k141_533	321	OZ112410.1	Homo sapiens genome assembly, chromosome: contig-119	98.131	321	6	0	1	321	89109735	89110055	1.21e-154	560
k141_2496	321	OZ104711.1	Homo sapiens genome assembly, chromosome: contig-119	100	321	0	0	1	321	11814767	11815087	3.87e-165	593
k141_1368	340	OZ118536.1	Homo sapiens genome assembly, chromosome: contig-12	100	340	0	0	1	340	37663279	37662940	1.13e-175	628
k141_2932	550	OZ114127.1	Homo sapiens genome assembly, chromosome: contig-12	97.464	552	12	1	1	550	948530	947979	0	941
k141_253	401	OZ114127.1	Homo sapiens genome assembly, chromosome: contig-12	100	159	0	0	243	401	56996804	56996962	1.73e-74	294
k141_1818	302	OZ114127.1	Homo sapiens genome assembly, chromosome: contig-12	99.669	302	1	0	1	302	4344698	4344397	1.88e-152	553
k141_256	315	OZ114127.1	Homo sapiens genome assembly, chromosome: contig-12	95.86	314	10	1	1	314	9951525	9951835	5.59e-138	505
k141_2010	308	OZ114127.1	Homo sapiens genome assembly, chromosome: contig-12	99.554	224	1	0	1	224	4169184	4168961	4.4e-109	409
k141_2988	349	OZ114127.1	Homo sapiens genome assembly, chromosome: contig-12	97.994	349	6	1	1	349	11347989	11348336	6.02e-168	604
k141_1417	342	OZ114127.1	Homo sapiens genome assembly, chromosome: contig-12	98.529	340	5	0	3	342	4582694	4583033	7.61e-167	601
k141_1418	375	OZ114127.1	Homo sapiens genome assembly, chromosome: contig-12	100	375	0	0	1	375	4025501	4025875	0	693
k141_69	303	OZ114127.1	Homo sapiens genome assembly, chromosome: contig-12	97.03	303	9	0	1	303	5792885	5792583	1.15e-139	510
k141_2992	391	OZ118623.1	Homo sapiens genome assembly, chromosome: contig-12	98.454	388	5	1	5	391	304441	304828	0	682
k141_82	312	OZ114127.1	Homo sapiens genome assembly, chromosome: contig-12	100	244	0	0	69	312	56584819	56584576	7.31e-122	451
k141_84	377	OZ114127.1	Homo sapiens genome assembly, chromosome: contig-12	96.753	308	9	1	70	377	3985515	3985209	4.09e-140	512
k141_2611	402	OZ114127.1	Homo sapiens genome assembly, chromosome: contig-12	100	283	0	0	120	402	58166	57884	2.03e-143	523
k141_1438	359	OZ148156.1	Homo sapiens genome assembly, chromosome: contig-12	99.653	288	1	0	72	359	18296414	18296127	1.38e-144	527
k141_2810	316	OZ114127.1	Homo sapiens genome assembly, chromosome: contig-12	100	182	0	0	1	182	61791371	61791552	2.17e-87	337
k141_662	481	OZ114127.1	Homo sapiens genome assembly, chromosome: contig-12	93.433	335	16	2	153	481	97703968	97704302	6.96e-134	492
k141_88	301	OZ114127.1	Homo sapiens genome assembly, chromosome: contig-12	96.678	301	10	0	1	301	4058517	4058817	6.88e-137	501
k141_2614	448	OZ114127.1	Homo sapiens genome assembly, chromosome: contig-12	97.321	448	12	0	1	448	9962461	9962014	0	761
k141_2038	346	OZ114127.1	Homo sapiens genome assembly, chromosome: contig-12	99.133	346	3	0	1	346	3991066	3991411	1.65e-173	623
k141_1451	391	OZ114127.1	Homo sapiens genome assembly, chromosome: contig-12	100	276	0	0	1	276	15790291	15790566	1.54e-139	510
k141_677	442	OZ114127.1	Homo sapiens genome assembly, chromosome: contig-12	99.321	442	3	0	1	442	3891837	3891396	0	800
k141_678	1499	OZ117461.1	Homo sapiens genome assembly, chromosome: contig-12	99.388	1471	9	0	29	1499	1395369	1393899	0	2667
k141_1064	310	OZ114127.1	Homo sapiens genome assembly, chromosome: contig-12	100	310	0	0	1	310	12701038	12701347	1.49e-158	573
k141_1458	344	OZ114127.1	Homo sapiens genome assembly, chromosome: contig-12	99.531	213	1	0	132	344	19721355	19721143	6.52e-103	388
k141_681	316	OZ114127.1	Homo sapiens genome assembly, chromosome: contig-12	100	316	0	0	1	316	1080877	1081192	7.04e-162	584
k141_1461	310	OZ114127.1	Homo sapiens genome assembly, chromosome: contig-12	99.351	308	2	0	1	308	4685239	4684932	4.18e-154	558
k141_3026	329	OZ167371.1	Homo sapiens genome assembly, chromosome: contig-12	99.574	235	0	1	95	329	85377097	85377330	1.31e-114	427
k141_1462	303	OZ118623.1	Homo sapiens genome assembly, chromosome: contig-12	100	296	0	0	8	303	376559	376264	8.81e-151	547
k141_1068	304	OZ114127.1	Homo sapiens genome assembly, chromosome: contig-12	100	192	0	0	1	192	14489826	14490017	5.75e-93	355
k141_2256	499	OZ118623.1	Homo sapiens genome assembly, chromosome: contig-12	99.422	346	2	0	154	499	360779	360434	5.31e-175	628
k141_2641	323	OZ114127.1	Homo sapiens genome assembly, chromosome: contig-12	100	310	0	0	1	310	56683646	56683955	1.56e-158	573
k141_3031	373	OZ114127.1	Homo sapiens genome assembly, chromosome: contig-12	98.391	373	2	1	1	373	9755699	9755331	0	652
k141_2066	337	OZ114127.1	Homo sapiens genome assembly, chromosome: contig-12	98.969	291	3	0	47	337	4357776	4357486	6.02e-143	521
k141_493	395	OZ114127.1	Homo sapiens genome assembly, chromosome: contig-12	97.468	395	10	0	1	395	43630560	43630954	0	675
k141_2653	406	OZ114127.1	Homo sapiens genome assembly, chromosome: contig-12	99.015	406	4	0	1	406	1450874	1451279	0	728
k141_1085	309	OZ114127.1	Homo sapiens genome assembly, chromosome: contig-12	100	246	0	0	64	309	84857759	84857514	5.62e-123	455
k141_128	679	OZ114127.1	Homo sapiens genome assembly, chromosome: contig-12	99.705	679	2	0	1	679	10135955	10135277	0	1243
k141_139	339	OZ118536.1	Homo sapiens genome assembly, chromosome: contig-12	92.308	338	20	5	3	337	33656162	33655828	4.79e-129	475
k141_516	416	OZ114127.1	Homo sapiens genome assembly, chromosome: contig-12	98.077	416	8	0	1	416	10256447	10256032	0	725
k141_1097	466	OZ114127.1	Homo sapiens genome assembly, chromosome: contig-12	92.593	405	30	0	62	466	3139714	3140118	3.9e-161	582
k141_2870	343	OZ114127.1	Homo sapiens genome assembly, chromosome: contig-12	100	339	0	0	1	339	4591871	4592209	1.27e-174	627
k141_2103	306	OZ114127.1	Homo sapiens genome assembly, chromosome: contig-12	100	213	0	0	1	213	3940633	3940845	1.23e-104	394
k141_2477	399	OZ114127.1	Homo sapiens genome assembly, chromosome: contig-12	100	253	0	0	1	253	13455661	13455409	9.61e-127	468
k141_2876	310	OZ114127.1	Homo sapiens genome assembly, chromosome: contig-12	100	310	0	0	1	310	81716186	81716495	1.49e-158	573
k141_728	330	OZ114127.1	Homo sapiens genome assembly, chromosome: contig-12	100	330	0	0	1	330	9738437	9738766	1.22e-169	610
k141_1702	318	OZ118623.1	Homo sapiens genome assembly, chromosome: contig-12	99.686	318	1	0	1	318	149634	149951	2.55e-161	582
k141_2683	326	OZ114127.1	Homo sapiens genome assembly, chromosome: contig-12	100	203	0	0	1	203	66831786	66831584	4.78e-99	375
k141_932	341	OZ114127.1	Homo sapiens genome assembly, chromosome: contig-12	99.588	243	1	0	21	263	4242288	4242530	1.36e-119	444
k141_1112	381	OZ118623.1	Homo sapiens genome assembly, chromosome: contig-12	99.738	381	1	0	1	381	316490	316110	0	699
k141_751	304	OZ105170.1	Homo sapiens genome assembly, chromosome: contig-12	100	260	0	0	1	260	9500555	9500814	2.95e-131	481
k141_182	361	OZ118623.1	Homo sapiens genome assembly, chromosome: contig-12	99.723	361	1	0	1	361	291444	291084	0	662
k141_188	606	OZ105170.1	Homo sapiens genome assembly, chromosome: contig-12	98.517	607	8	1	1	606	1060211	1059605	0	1070
k141_1938	313	OZ098080.1	Homo sapiens genome assembly, chromosome: contig-12	98.944	284	3	0	1	284	1146525	1146808	1.4e-139	508
k141_2522	343	OZ105170.1	Homo sapiens genome assembly, chromosome: contig-12	98.566	279	4	0	65	343	40794528	40794806	4.34e-135	494
k141_1945	333	OZ105170.1	Homo sapiens genome assembly, chromosome: contig-12	99.399	333	2	0	1	333	13820929	13821261	1.86e-168	604
k141_1737	302	OZ118536.1	Homo sapiens genome assembly, chromosome: contig-12	100	235	0	0	1	235	37097728	37097494	2.31e-117	435
k141_1557	477	OZ105170.1	Homo sapiens genome assembly, chromosome: contig-12	95.238	231	11	0	1	231	6711229	6711459	1.41e-96	366
k141_365	646	OZ104713.1	Homo sapiens genome assembly, chromosome: contig-121	94.883	469	22	2	71	537	1052557	1052089	0	732
k141_1517	359	OZ111679.1	Homo sapiens genome assembly, chromosome: contig-123	99.721	359	1	0	1	359	25739365	25739723	0	658
k141_369	473	OZ112414.1	Homo sapiens genome assembly, chromosome: contig-123	100	409	0	0	65	473	59983538	59983946	0	756
k141_719	307	OZ116281.1	Homo sapiens genome assembly, chromosome: contig-124	99.675	308	0	1	1	307	106748	107055	3.2e-155	562
k141_2696	375	OZ112416.1	Homo sapiens genome assembly, chromosome: contig-125	98.667	375	5	0	1	375	94643562	94643188	0	665
k141_1721	470	OZ112416.1	Homo sapiens genome assembly, chromosome: contig-125	100	470	0	0	1	470	91388578	91388109	0	869
k141_2833	352	OZ118123.1	Homo sapiens genome assembly, chromosome: contig-126	99.148	352	3	0	1	352	1236467	1236818	7.79e-177	634
k141_1522	307	OZ100705.1	Homo sapiens genome assembly, chromosome: contig-126	98.689	305	4	0	3	307	78939198	78939502	1.35e-149	542
k141_2917	425	OZ100705.1	Homo sapiens genome assembly, chromosome: contig-126	100	253	0	0	1	253	30096505	30096757	3.32e-127	468
k141_1722	394	OZ100705.1	Homo sapiens genome assembly, chromosome: contig-126	100	141	0	0	98	238	53237424	53237284	5.57e-65	261
k141_1570	340	OZ115113.1	Homo sapiens genome assembly, chromosome: contig-127	95.627	343	11	3	1	340	66997616	66997957	9.92e-151	547
k141_2222	327	OZ115113.1	Homo sapiens genome assembly, chromosome: contig-127	100	327	0	0	1	327	43004381	43004707	5.59e-168	604
k141_2997	976	OZ115113.1	Homo sapiens genome assembly, chromosome: contig-127	100	976	0	0	1	976	80193	81168	0	1803
k141_86	368	OZ115113.1	Homo sapiens genome assembly, chromosome: contig-127	100	194	0	0	1	194	3710641	3710448	5.49e-94	359
k141_1057	453	OZ115113.1	Homo sapiens genome assembly, chromosome: contig-127	100	440	0	0	1	440	28458	28897	0	813
k141_1661	303	OZ115113.1	Homo sapiens genome assembly, chromosome: contig-127	100	203	0	0	101	303	71786894	71786692	4.4e-99	375
k141_2646	403	OZ115113.1	Homo sapiens genome assembly, chromosome: contig-127	97.541	244	6	0	1	244	41691733	41691976	9.92e-112	418
k141_1088	374	OZ115113.1	Homo sapiens genome assembly, chromosome: contig-127	100	274	0	0	1	274	17526679	17526406	1.89e-138	507
k141_2085	313	OZ115113.1	Homo sapiens genome assembly, chromosome: contig-127	99.681	313	1	0	1	313	88485161	88485473	1.51e-158	573
k141_519	402	OZ115113.1	Homo sapiens genome assembly, chromosome: contig-127	100	402	0	0	1	402	16502315	16502716	0	743
k141_1907	302	OZ115113.1	Homo sapiens genome assembly, chromosome: contig-127	100	302	0	0	1	302	85322191	85321890	4.06e-154	558
k141_1023	322	OZ169832.1	Homo sapiens genome assembly, chromosome: contig-129	99.689	322	1	0	1	322	2264413	2264734	1.54e-163	590
k141_200	457	OZ118123.1	Homo sapiens genome assembly, chromosome: contig-13	100	423	0	0	35	457	622410	621988	0	782
k141_1641	324	OZ101686.1	Homo sapiens genome assembly, chromosome: contig-13	100	324	0	0	1	324	3696773	3697096	2.58e-166	599
k141_275	424	OZ114011.1	Homo sapiens genome assembly, chromosome: contig-13	96.714	426	12	1	1	424	17524167	17524592	0	708
k141_3003	418	OZ114128.1	Homo sapiens genome assembly, chromosome: contig-13	98.325	418	7	0	1	418	381854	382271	0	734
k141_1296	505	OZ129609.1	Homo sapiens genome assembly, chromosome: contig-13	90.891	505	44	2	1	503	987982	987478	0	676
k141_3047	1571	OZ114128.1	Homo sapiens genome assembly, chromosome: contig-13	99.109	1571	14	0	1	1571	384887	386457	0	2824
k141_2289	412	OZ103935.1	Homo sapiens genome assembly, chromosome: contig-13	100	174	0	0	220	393	4563166	4563339	8.2e-83	322
k141_1708	625	OZ118123.1	Homo sapiens genome assembly, chromosome: contig-13	96.64	625	20	1	1	625	1376043	1376666	0	1037
k141_1536	340	OZ118123.1	Homo sapiens genome assembly, chromosome: contig-13	95.627	343	12	2	1	340	1090831	1091173	3.25e-151	547
k141_960	734	OZ118123.1	Homo sapiens genome assembly, chromosome: contig-13	99.728	734	2	0	1	734	555013	555746	0	1345
k141_2697	337	OZ115118.1	Homo sapiens genome assembly, chromosome: contig-132	97.647	340	5	3	1	337	3257131	3257470	3.18e-161	580
k141_191	448	AL592307.36	Homo sapiens genome assembly, chromosome: contig-132	99.777	448	1	0	1	448	121438	120991	0	822
k141_973	376	AL592307.36	Homo sapiens genome assembly, chromosome: contig-132	100	376	0	0	1	376	184914	184539	0	695
k141_1746	313	OZ115118.1	Homo sapiens genome assembly, chromosome: contig-132	100	313	0	0	1	313	3415077	3415389	1.05e-160	579
k141_1275	404	OZ111689.1	Homo sapiens genome assembly, chromosome: contig-133	99.505	404	2	0	1	404	4568142	4567739	0	736
k141_6	354	AC255399.1	Homo sapiens genome assembly, chromosome: contig-134	100	351	0	0	4	354	10117	10467	0	649
k141_1241	326	OZ116416.1	Homo sapiens genome assembly, chromosome: contig-134	100	326	0	0	1	326	51035065	51035390	2e-167	603
k141_273	310	OZ162927.1	Homo sapiens genome assembly, chromosome: contig-134	100	310	0	0	1	310	12151972	12152281	1.48e-158	573
k141_2819	303	OZ116416.1	Homo sapiens genome assembly, chromosome: contig-134	100	303	0	0	1	303	5294029	5293727	1.13e-154	560
k141_2435	358	OZ116416.1	Homo sapiens genome assembly, chromosome: contig-134	99.219	256	1	1	104	358	16755026	16754771	1.42e-124	460
k141_301	321	OZ116416.1	Homo sapiens genome assembly, chromosome: contig-134	100	321	0	0	1	321	51071713	51071393	1.19e-164	593
k141_1075	310	OZ116416.1	Homo sapiens genome assembly, chromosome: contig-134	100	187	0	0	123	309	41892732	41892918	3.54e-90	346
k141_3034	304	OZ116416.1	Homo sapiens genome assembly, chromosome: contig-134	100	304	0	0	1	304	27690074	27690377	3.16e-155	562
k141_2450	337	OZ116416.1	Homo sapiens genome assembly, chromosome: contig-134	100	337	0	0	1	337	4419974	4420310	1.6e-173	623
k141_321	630	OZ116416.1	Homo sapiens genome assembly, chromosome: contig-134	100	546	0	0	85	630	40925599	40926144	0	1009
k141_2878	365	OZ116416.1	Homo sapiens genome assembly, chromosome: contig-134	100	365	0	0	1	365	40503710	40504074	0	675
k141_157	303	OZ116416.1	Homo sapiens genome assembly, chromosome: contig-134	100	250	0	0	54	303	30542432	30542681	3.28e-125	462
k141_1558	597	AC255399.1	Homo sapiens genome assembly, chromosome: contig-134	100	549	0	0	1	549	5820	6368	0	1014
k141_1741	861	AC255399.1	Homo sapiens genome assembly, chromosome: contig-134	99.768	861	2	0	1	861	12566	13426	0	1580
k141_1452	446	OZ128867.1	Homo sapiens genome assembly, chromosome: contig-136	99.388	327	2	0	84	410	20159682	20159356	1.72e-164	593
k141_106	670	OZ114252.1	Homo sapiens genome assembly, chromosome: contig-137	98.321	417	5	2	198	614	23912	24326	0	730
k141_2864	390	OZ100716.1	Homo sapiens genome assembly, chromosome: contig-137	98.708	387	5	0	1	387	11349421	11349807	0	688
k141_2141	334	OZ112428.1	Homo sapiens genome assembly, chromosome: contig-137	97.006	334	9	1	1	334	90720729	90721061	4.1e-155	560
k141_1947	365	OZ100716.1	Homo sapiens genome assembly, chromosome: contig-137	99.726	365	1	0	1	365	11419548	11419912	0	669
k141_2591	334	OZ107993.1	Homo sapiens genome assembly, chromosome: contig-139	99.401	334	2	0	1	334	134977	135310	1.59e-168	606
k141_2993	319	OZ116296.1	Homo sapiens genome assembly, chromosome: contig-139	96.885	321	8	1	1	319	286433	286753	2.01e-147	536
k141_4	352	OZ115668.1	Homo sapiens genome assembly, chromosome: contig-14	98.592	355	2	1	1	352	61240140	61239786	1.52e-174	625
k141_1618	376	OZ114129.1	Homo sapiens genome assembly, chromosome: contig-14	99.198	374	2	1	1	374	14093678	14093306	0	673
k141_2981	410	OZ114129.1	Homo sapiens genome assembly, chromosome: contig-14	100	410	0	0	1	410	3940903	3940494	0	758
k141_840	511	OZ114129.1	Homo sapiens genome assembly, chromosome: contig-14	99.413	511	3	0	1	511	10929237	10928727	0	928
k141_453	498	OZ148158.1	Homo sapiens genome assembly, chromosome: contig-14	95.354	495	22	1	2	496	2862600	2862107	0	785
k141_2207	349	OZ114129.1	Homo sapiens genome assembly, chromosome: contig-14	100	243	0	0	1	243	36780876	36780634	2.98e-121	449
k141_1829	367	OZ114129.1	Homo sapiens genome assembly, chromosome: contig-14	100	367	0	0	1	367	68251373	68251007	0	678
k141_462	433	OZ114129.1	Homo sapiens genome assembly, chromosome: contig-14	99.133	346	1	2	1	345	14495815	14495471	7.58e-173	621
k141_2609	350	OZ114129.1	Homo sapiens genome assembly, chromosome: contig-14	96.307	352	11	2	1	350	17261774	17262125	1.32e-159	577
k141_1841	308	OZ114129.1	Homo sapiens genome assembly, chromosome: contig-14	99.628	269	1	0	1	269	30747489	30747221	4.25e-134	492
k141_473	363	OZ114129.1	Homo sapiens genome assembly, chromosome: contig-14	99.725	363	1	0	1	363	2962681	2962319	0	665
k141_2416	377	OZ099871.1	Homo sapiens genome assembly, chromosome: contig-14	97.772	359	7	1	16	374	8340390	8340747	8.43e-172	617
k141_480	495	OZ114129.1	Homo sapiens genome assembly, chromosome: contig-14	100	274	0	0	222	495	21108341	21108614	2.56e-138	507
k141_2421	343	OZ114129.1	Homo sapiens genome assembly, chromosome: contig-14	100	343	0	0	1	343	60699839	60699497	7.53e-177	634
k141_2619	327	OZ114129.1	Homo sapiens genome assembly, chromosome: contig-14	98.777	327	4	0	1	327	49553733	49553407	2.62e-161	582
k141_286	815	OZ114129.1	Homo sapiens genome assembly, chromosome: contig-14	98.65	815	10	1	1	815	69716102	69716915	0	1443
k141_2424	387	OZ114129.1	Homo sapiens genome assembly, chromosome: contig-14	99.483	387	2	0	1	387	411861	412247	0	704
k141_288	307	OZ114129.1	Homo sapiens genome assembly, chromosome: contig-14	98.697	307	4	0	1	307	16318633	16318327	3.2e-150	545
k141_1056	336	OZ114129.1	Homo sapiens genome assembly, chromosome: contig-14	97.951	244	5	0	93	336	20434321	20434078	1.74e-113	424
k141_1855	355	OZ114129.1	Homo sapiens genome assembly, chromosome: contig-14	100	355	0	0	1	355	14877480	14877834	0	656
k141_2827	593	OZ114129.1	Homo sapiens genome assembly, chromosome: contig-14	99.537	216	1	0	1	216	28378830	28378615	2.54e-104	394
k141_1277	309	OZ114129.1	Homo sapiens genome assembly, chromosome: contig-14	100	309	0	0	1	309	14368815	14368507	5.35e-158	571
k141_2246	582	OZ114129.1	Homo sapiens genome assembly, chromosome: contig-14	99.828	582	1	0	1	582	2979740	2980321	0	1070
k141_1455	312	OZ114129.1	Homo sapiens genome assembly, chromosome: contig-14	100	312	0	0	1	312	45651770	45652081	1.16e-159	577
k141_2057	365	OZ114129.1	Homo sapiens genome assembly, chromosome: contig-14	100	314	0	0	1	314	3030953	3031266	1.07e-160	580
k141_1076	358	OZ114129.1	Homo sapiens genome assembly, chromosome: contig-14	98.883	358	2	1	1	358	2948432	2948787	6.13e-178	638
k141_3035	340	OZ114129.1	Homo sapiens genome assembly, chromosome: contig-14	100	340	0	0	1	340	11392868	11393207	3.48e-175	628
k141_1674	527	OZ114129.1	Homo sapiens genome assembly, chromosome: contig-14	99.81	527	1	0	1	527	2980894	2981420	0	968
k141_1472	472	OZ114129.1	Homo sapiens genome assembly, chromosome: contig-14	99.788	472	1	0	1	472	11318206	11317735	0	867
k141_2451	335	OZ114129.1	Homo sapiens genome assembly, chromosome: contig-14	100	335	0	0	1	335	3935976	3936310	2.06e-172	619
k141_318	352	OZ114129.1	Homo sapiens genome assembly, chromosome: contig-14	99.647	283	1	0	70	352	61911816	61911534	8.18e-142	518
k141_323	378	OZ114129.1	Homo sapiens genome assembly, chromosome: contig-14	99.206	378	3	0	1	378	15976537	15976160	0	682
k141_127	303	OZ116543.1	Homo sapiens genome assembly, chromosome: contig-14	95.745	188	5	3	1	185	3039174	3038987	2.72e-76	300
k141_707	481	OZ114129.1	Homo sapiens genome assembly, chromosome: contig-14	100	481	0	0	1	481	10531500	10531020	0	889
k141_336	302	OZ114129.1	Homo sapiens genome assembly, chromosome: contig-14	99.048	210	1	1	94	302	50690846	50691055	4.39e-99	375
k141_1889	397	OZ114129.1	Homo sapiens genome assembly, chromosome: contig-14	98.677	378	5	0	1	378	39895795	39895418	0	671
k141_1693	345	OZ114129.1	Homo sapiens genome assembly, chromosome: contig-14	100	224	0	0	1	224	33818346	33818569	1.08e-110	414
k141_2676	386	OZ114129.1	Homo sapiens genome assembly, chromosome: contig-14	99.482	386	2	0	1	386	14287746	14288131	0	702
k141_925	301	OZ114129.1	Homo sapiens genome assembly, chromosome: contig-14	100	301	0	0	1	301	14176045	14176345	1.45e-153	556
k141_1505	369	OZ114129.1	Homo sapiens genome assembly, chromosome: contig-14	98.645	369	5	0	1	369	17004594	17004226	0	654
k141_1698	384	OZ114129.1	Homo sapiens genome assembly, chromosome: contig-14	99.74	384	1	0	1	384	49737666	49737283	0	704
k141_1506	308	OZ114129.1	Homo sapiens genome assembly, chromosome: contig-14	100	150	0	0	159	308	3064152	3064003	1.3e-69	278
k141_1327	371	OZ114129.1	Homo sapiens genome assembly, chromosome: contig-14	99.73	370	1	0	2	371	3006559	3006190	0	678
k141_151	468	OZ114129.1	Homo sapiens genome assembly, chromosome: contig-14	100	468	0	0	1	468	34867251	34866784	0	865
k141_730	357	OZ114129.1	Homo sapiens genome assembly, chromosome: contig-14	99.441	358	1	1	1	357	2974415	2974058	0	649
k141_1513	307	OZ114129.1	Homo sapiens genome assembly, chromosome: contig-14	100	307	0	0	1	307	14110143	14110449	6.87e-157	568
k141_734	419	OZ114129.1	Homo sapiens genome assembly, chromosome: contig-14	100	268	0	0	1	268	10215100	10214833	4.65e-135	496
k141_343	322	OZ114129.1	Homo sapiens genome assembly, chromosome: contig-14	100	288	0	0	1	288	5468509	5468222	2.64e-146	532
k141_164	361	OZ115668.1	Homo sapiens genome assembly, chromosome: contig-14	100	361	0	0	1	361	72597736	72597376	0	667
k141_1123	935	OZ115668.1	Homo sapiens genome assembly, chromosome: contig-14	99.465	935	5	0	1	935	60501517	60502451	0	1700
k141_1707	309	OZ115668.1	Homo sapiens genome assembly, chromosome: contig-14	100	309	0	0	1	309	57128634	57128942	1.74e-158	571
k141_752	1010	OZ115668.1	Homo sapiens genome assembly, chromosome: contig-14	99.307	1010	5	2	1	1009	68641186	68642194	0	1825
k141_2134	350	OZ115668.1	Homo sapiens genome assembly, chromosome: contig-14	99.714	350	1	0	1	350	72637178	72636829	1.5e-179	641
k141_1920	581	OZ115668.1	Homo sapiens genome assembly, chromosome: contig-14	95.954	519	20	1	64	581	55302560	55302042	0	841
k141_1359	438	OZ115668.1	Homo sapiens genome assembly, chromosome: contig-14	100	435	0	0	4	438	54975	54541	0	804
k141_2331	357	OZ115668.1	Homo sapiens genome assembly, chromosome: contig-14	97.727	220	4	1	62	281	89300704	89300486	4.77e-100	377
k141_1143	433	OZ115668.1	Homo sapiens genome assembly, chromosome: contig-14	99.538	433	2	0	1	433	68233047	68232615	0	789
k141_377	612	OZ115668.1	Homo sapiens genome assembly, chromosome: contig-14	99.51	612	3	0	1	612	68642430	68643041	0	1114
k141_380	319	OZ115668.1	Homo sapiens genome assembly, chromosome: contig-14	99.373	319	2	0	1	319	57419271	57418953	1.07e-160	579
k141_1939	307	OZ115668.1	Homo sapiens genome assembly, chromosome: contig-14	98.046	307	6	0	1	307	34449092	34448786	2.26e-147	534
k141_1948	379	OZ115668.1	Homo sapiens genome assembly, chromosome: contig-14	99.736	379	1	0	1	379	73498	73876	0	695
k141_2723	540	OZ115668.1	Homo sapiens genome assembly, chromosome: contig-14	99.629	539	2	0	2	540	79355360	79354822	0	985
k141_1949	470	OZ115668.1	Homo sapiens genome assembly, chromosome: contig-14	100	463	0	0	1	463	68264356	68264818	0	856
k141_2529	347	OZ115668.1	Homo sapiens genome assembly, chromosome: contig-14	99.539	217	0	1	1	216	66956811	66957027	4.59e-105	394
k141_1159	305	OZ115668.1	Homo sapiens genome assembly, chromosome: contig-14	99.016	305	3	0	1	305	58053588	58053284	2.88e-151	547
k141_1533	498	OZ100720.1	Homo sapiens genome assembly, chromosome: contig-141	97.39	498	13	0	1	498	22156337	22156834	0	848
k141_501	603	OZ099789.1	Homo sapiens genome assembly, chromosome: contig-142	97.802	546	11	1	1	546	33633313	33632769	0	941
k141_2600	321	OZ116300.1	Homo sapiens genome assembly, chromosome: contig-143	100	265	0	0	1	265	3031388	3031652	1.6e-133	490
k141_3023	325	OZ114855.1	Homo sapiens genome assembly, chromosome: contig-143	100	325	0	0	1	325	75386	75710	7.22e-167	601
k141_2488	390	OZ109631.1	Homo sapiens genome assembly, chromosome: contig-144	100	390	0	0	1	390	361989	362378	0	721
k141_2118	508	OZ145530.1	Homo sapiens genome assembly, chromosome: contig-144	96.85	508	16	0	1	508	977419	976912	0	850
k141_2782	416	OZ098618.1	Homo sapiens genome assembly, chromosome: contig-146	99.087	219	2	0	1	219	22528015	22528233	1.72e-104	394
k141_126	556	OZ117944.1	Homo sapiens genome assembly, chromosome: contig-146	100	345	0	0	212	556	8366	8022	9.92e-178	638
k141_2691	535	OZ100726.1	Homo sapiens genome assembly, chromosome: contig-147	97.944	535	7	1	1	535	1218059	1217529	0	924
k141_2914	306	OZ100726.1	Homo sapiens genome assembly, chromosome: contig-147	97.059	306	6	1	1	306	1156833	1157135	1.05e-140	512
k141_1927	465	OZ115134.1	Homo sapiens genome assembly, chromosome: contig-148	98.056	463	6	3	1	462	81003	81463	0	802
k141_2402	451	OZ115876.1	Homo sapiens genome assembly, chromosome: contig-15	96.667	450	13	1	2	451	3636837	3636390	0	747
k141_3055	967	OZ105309.1	Homo sapiens genome assembly, chromosome: contig-151	99.897	967	1	0	1	967	188747	187781	0	1781
k141_2248	496	OZ115474.1	Homo sapiens genome assembly, chromosome: contig-155	99.597	496	2	0	1	496	445241	445736	0	905
k141_1370	530	OZ100737.1	Homo sapiens genome assembly, chromosome: contig-158	97.706	436	9	1	1	436	17186988	17186554	0	749
k141_2615	402	OZ100737.1	Homo sapiens genome assembly, chromosome: contig-158	94.828	406	15	4	1	402	52715987	52715584	4.18e-175	628
k141_260	466	OZ147606.1	Homo sapiens genome assembly, chromosome: contig-159	94.495	327	18	0	91	417	1272147	1272473	8.63e-138	505
k141_780	800	OZ112328.1	Homo sapiens genome assembly, chromosome: contig-16	98.235	680	12	0	93	772	17279781	17280460	0	1190
k141_2926	325	NG_029643.3	Homo sapiens genome assembly, chromosome: contig-16	99.385	325	2	0	1	325	24817	24493	5.07e-164	590
k141_1412	366	OZ107049.1	Homo sapiens genome assembly, chromosome: contig-16	95.604	364	12	2	1	364	11549759	11550118	1.07e-160	580
k141_61	338	OZ112095.1	Homo sapiens genome assembly, chromosome: contig-16	100	196	0	0	143	338	18108296	18108101	3.86e-95	363
k141_1628	318	OZ112095.1	Homo sapiens genome assembly, chromosome: contig-16	100	203	0	0	1	203	48508454	48508252	4.63e-99	375
k141_2396	463	OZ117465.1	Homo sapiens genome assembly, chromosome: contig-16	99.784	463	0	1	1	463	38811282	38811743	0	848
k141_263	415	OZ102844.1	Homo sapiens genome assembly, chromosome: contig-16	98.485	330	5	0	1	330	2310406	2310735	3.42e-161	582
k141_472	323	OZ102844.1	Homo sapiens genome assembly, chromosome: contig-16	100	202	0	0	122	323	32783842	32783641	1.69e-98	374
k141_2050	342	OZ112095.1	Homo sapiens genome assembly, chromosome: contig-16	99.417	343	1	1	1	342	48528295	48527953	5.87e-173	621
k141_310	318	OZ102844.1	Homo sapiens genome assembly, chromosome: contig-16	100	318	0	0	1	318	68220567	68220884	5.48e-163	588
k141_1672	645	OZ117465.1	Homo sapiens genome assembly, chromosome: contig-16	98.905	639	7	0	7	645	38812379	38811741	0	1142
k141_315	355	OZ102844.1	Homo sapiens genome assembly, chromosome: contig-16	99.336	301	2	0	1	301	45871479	45871179	3.79e-150	545
k141_3043	327	OZ102844.1	Homo sapiens genome assembly, chromosome: contig-16	99.385	325	1	1	3	327	2041490	2041167	5.66e-163	588
k141_1893	394	OZ102844.1	Homo sapiens genome assembly, chromosome: contig-16	94.493	345	17	2	1	344	63277432	63277089	1.19e-145	531
k141_2283	305	OZ112095.1	Homo sapiens genome assembly, chromosome: contig-16	86.235	247	30	3	1	245	53966978	53967222	1e-65	265
k141_640	594	OZ100741.1	Homo sapiens genome assembly, chromosome: contig-162	99.832	594	1	0	1	594	62059651	62059058	0	1092
k141_1240	335	OZ113837.1	Homo sapiens genome assembly, chromosome: contig-165	99.403	335	2	0	1	335	17863773	17864107	4.44e-169	608
k141_1658	699	OZ113839.1	Homo sapiens genome assembly, chromosome: contig-167	97.714	700	14	2	1	698	10980632	10979933	0	1203
k141_1321	360	OZ114879.1	Homo sapiens genome assembly, chromosome: contig-167	100	312	0	0	49	360	4880468	4880779	1.37e-159	577
k141_753	343	OZ115153.1	Homo sapiens genome assembly, chromosome: contig-167	100	343	0	0	1	343	57445	57103	2.45e-177	634
k141_2994	326	OZ114880.1	Homo sapiens genome assembly, chromosome: contig-168	99.213	254	2	0	1	254	36575198	36574945	4.59e-124	459
k141_1765	343	OZ101690.1	Homo sapiens genome assembly, chromosome: contig-17	97.384	344	8	1	1	343	259684	260027	7.63e-162	584
k141_639	528	OZ102054.1	Homo sapiens genome assembly, chromosome: contig-17	99.811	528	1	0	1	528	151951	152478	0	970
k141_2625	416	OZ101690.1	Homo sapiens genome assembly, chromosome: contig-17	99.519	416	2	0	1	416	2889396	2888981	0	758
k141_1281	345	OZ101690.1	Homo sapiens genome assembly, chromosome: contig-17	99.51	204	1	0	142	345	11629187	11628984	6.59e-98	372
k141_1668	367	OZ116546.1	Homo sapiens genome assembly, chromosome: contig-17	100	315	0	0	1	315	17736262	17735948	3e-161	582
k141_900	326	OZ101690.1	Homo sapiens genome assembly, chromosome: contig-17	100	326	0	0	1	326	2504448	2504773	2.01e-167	603
k141_1880	694	OZ092807.1	Homo sapiens genome assembly, chromosome: contig-17	98.847	694	7	1	1	694	82147843	82148535	0	1236
k141_1690	338	OZ101690.1	Homo sapiens genome assembly, chromosome: contig-17	98.824	340	1	1	1	337	2503855	2503516	2.1e-167	603
k141_1695	326	OZ101690.1	Homo sapiens genome assembly, chromosome: contig-17	97.846	325	6	1	1	325	68406455	68406132	1.23e-154	560
k141_2104	726	OZ116327.1	Homo sapiens genome assembly, chromosome: contig-170	98.76	726	9	0	1	726	5003368	5004093	0	1291
k141_2340	467	OZ100663.1	Homo sapiens genome assembly, chromosome: contig-171	94	50	2	1	1	50	80869105	80869057	9.38e-09	75
k141_2212	326	OZ113843.1	Homo sapiens genome assembly, chromosome: contig-171	100	326	0	0	1	326	5775715	5775390	2e-167	603
k141_2037	321	OZ113843.1	Homo sapiens genome assembly, chromosome: contig-171	100	187	0	0	135	321	15416386	15416200	3.67e-90	346
k141_1073	304	OZ113843.1	Homo sapiens genome assembly, chromosome: contig-171	100	304	0	0	1	304	20869080	20869383	3.16e-155	562
k141_2509	356	OZ100663.1	Homo sapiens genome assembly, chromosome: contig-171	100	356	0	0	1	356	29912965	29912610	0	658
k141_1148	307	OZ100663.1	Homo sapiens genome assembly, chromosome: contig-171	99.674	307	1	0	1	307	59040665	59040971	1.04e-155	562
k141_572	833	OZ100663.1	Homo sapiens genome assembly, chromosome: contig-171	96.292	836	28	1	1	833	15933324	15934159	0	1369
k141_2433	324	OZ112919.1	Homo sapiens genome assembly, chromosome: contig-172	98.148	324	6	0	1	324	298114	297791	2.62e-156	566
k141_1560	328	AC091825.4	Homo sapiens genome assembly, chromosome: contig-173	99.2	125	1	0	1	125	67621	67497	1.66e-54	226
k141_2008	857	OZ164616.1	Homo sapiens genome assembly, chromosome: contig-173	96.113	849	30	3	1	848	1026991	1026145	0	1382
k141_2115	313	OZ099821.1	Homo sapiens genome assembly, chromosome: contig-174	99.678	311	1	0	1	311	84169251	84168941	1.95e-157	569
k141_1371	393	OZ115668.1	Homo sapiens genome assembly, chromosome: contig-175	99.746	393	1	0	1	393	75897780	75897388	0	721
k141_929	1348	OZ113850.1	Homo sapiens genome assembly, chromosome: contig-178	99.334	1351	6	1	1	1348	157543	156193	0	2442
k141_91	361	OZ112258.1	Homo sapiens genome assembly, chromosome: contig-179	99.333	300	1	1	63	361	60260	59961	4.97e-149	542
k141_1	318	OZ115658.1	Homo sapiens genome assembly, chromosome: contig-18	100	317	0	0	2	318	7510688	7510372	6.4e-163	586
k141_3	306	OZ115658.1	Homo sapiens genome assembly, chromosome: contig-18	98.039	306	6	0	1	306	30085238	30085543	8.1e-147	532
k141_2534	321	OZ115658.1	Homo sapiens genome assembly, chromosome: contig-18	100	321	0	0	1	321	35755750	35755430	3.87e-165	593
k141_2738	332	OZ114133.1	Homo sapiens genome assembly, chromosome: contig-18	99.327	297	2	0	1	297	63304338	63304634	5.81e-148	538
k141_16	328	OZ114133.1	Homo sapiens genome assembly, chromosome: contig-18	100	328	0	0	1	328	34698626	34698953	1.55e-168	606
k141_2593	419	OZ114133.1	Homo sapiens genome assembly, chromosome: contig-18	98.321	417	4	1	3	419	23241327	23241740	0	728
k141_2208	308	OZ114133.1	Homo sapiens genome assembly, chromosome: contig-18	94.175	309	17	1	1	308	6505417	6505725	1.99e-127	470
k141_1825	326	OZ114133.1	Homo sapiens genome assembly, chromosome: contig-18	100	175	0	0	152	326	9765526	9765700	1.75e-83	324
k141_2990	308	OZ114133.1	Homo sapiens genome assembly, chromosome: contig-18	96.104	231	8	1	1	230	51973074	51973304	4.46e-99	375
k141_1833	499	OZ114133.1	Homo sapiens genome assembly, chromosome: contig-18	99.198	499	4	0	1	499	18467708	18468206	0	900
k141_2026	532	OZ114133.1	Homo sapiens genome assembly, chromosome: contig-18	99.8	501	0	1	1	500	39811828	39811328	0	918
k141_2233	365	OZ114133.1	Homo sapiens genome assembly, chromosome: contig-18	100	236	0	0	1	236	65124110	65123875	2.44e-117	436
k141_871	443	OZ114133.1	Homo sapiens genome assembly, chromosome: contig-18	98.133	375	7	0	69	443	62020482	62020856	0	654
k141_287	381	OZ114133.1	Homo sapiens genome assembly, chromosome: contig-18	100	373	0	0	1	373	37529328	37529700	0	689
k141_1268	343	OZ114133.1	Homo sapiens genome assembly, chromosome: contig-18	97.959	343	7	0	1	343	62711263	62710921	3.56e-165	595
k141_1052	685	OZ114133.1	Homo sapiens genome assembly, chromosome: contig-18	97.774	674	14	1	13	685	39790315	39789642	0	1160
k141_876	1516	OZ114133.1	Homo sapiens genome assembly, chromosome: contig-18	100	1516	0	0	1	1516	39792826	39791311	0	2800
k141_2053	710	OZ114133.1	Homo sapiens genome assembly, chromosome: contig-18	96.571	700	20	4	13	710	39795679	39794982	0	1157
k141_300	340	OZ114133.1	Homo sapiens genome assembly, chromosome: contig-18	99.412	340	2	0	1	340	6043610	6043949	7.54e-172	617
k141_1862	356	OZ114133.1	Homo sapiens genome assembly, chromosome: contig-18	94.872	351	15	2	9	356	46792554	46792904	3.8e-150	545
k141_2832	1201	OZ114133.1	Homo sapiens genome assembly, chromosome: contig-18	100	1200	0	0	2	1201	45043731	45042532	0	2217
k141_1664	447	OZ114133.1	Homo sapiens genome assembly, chromosome: contig-18	98.986	296	3	0	1	296	23249622	23249327	1.37e-145	531
k141_683	345	OZ114133.1	Homo sapiens genome assembly, chromosome: contig-18	100	345	0	0	1	345	34680446	34680790	5.88e-178	638
k141_1070	342	OZ114133.1	Homo sapiens genome assembly, chromosome: contig-18	97.953	342	7	0	1	342	18377886	18377545	1.28e-164	593
k141_2643	324	OZ114133.1	Homo sapiens genome assembly, chromosome: contig-18	100	324	0	0	1	324	44992762	44992439	2.59e-166	599
k141_113	446	OZ114133.1	Homo sapiens genome assembly, chromosome: contig-18	99.552	446	2	0	1	446	67005583	67006028	0	813
k141_1669	321	OZ114133.1	Homo sapiens genome assembly, chromosome: contig-18	100	321	0	0	1	321	67952111	67951791	1.19e-164	593
k141_2261	338	OZ114133.1	Homo sapiens genome assembly, chromosome: contig-18	100	290	0	0	49	338	45016997	45016708	2.16e-147	536
k141_497	431	OZ114133.1	Homo sapiens genome assembly, chromosome: contig-18	99.536	431	2	0	1	431	4240186	4240616	0	785
k141_3038	346	OZ114133.1	Homo sapiens genome assembly, chromosome: contig-18	100	346	0	0	1	346	44996158	44995813	1.64e-178	640
k141_2847	417	OZ115879.1	Homo sapiens genome assembly, chromosome: contig-18	98.801	417	5	0	1	417	95768031	95767615	0	743
k141_1680	308	OZ114133.1	Homo sapiens genome assembly, chromosome: contig-18	100	308	0	0	1	308	15283893	15283586	1.92e-157	569
k141_2461	422	OZ114133.1	Homo sapiens genome assembly, chromosome: contig-18	100	422	0	0	1	422	44981729	44981308	0	780
k141_2867	305	OZ114133.1	Homo sapiens genome assembly, chromosome: contig-18	99.672	305	1	0	1	305	21008608	21008304	4.1e-154	558
k141_718	332	OZ114133.1	Homo sapiens genome assembly, chromosome: contig-18	100	332	0	0	1	332	65171272	65170941	9.5e-171	614
k141_1100	304	OZ114133.1	Homo sapiens genome assembly, chromosome: contig-18	100	304	0	0	1	304	36698757	36698454	3.16e-155	562
k141_2297	407	OZ114133.1	Homo sapiens genome assembly, chromosome: contig-18	99.263	407	3	0	1	407	18360488	18360082	0	736
k141_930	371	OZ114133.1	Homo sapiens genome assembly, chromosome: contig-18	94.58	369	20	0	3	371	76453649	76453281	6.57e-158	571
k141_2498	643	OZ115658.1	Homo sapiens genome assembly, chromosome: contig-18	97.819	642	6	1	2	643	46411308	46411941	0	1101
k141_2139	301	OZ115658.1	Homo sapiens genome assembly, chromosome: contig-18	99.003	301	3	0	1	301	65114196	65113896	4.75e-149	540
k141_373	464	OZ115658.1	Homo sapiens genome assembly, chromosome: contig-18	100	464	0	0	1	464	37865209	37864746	0	857
k141_1936	417	OZ115658.1	Homo sapiens genome assembly, chromosome: contig-18	98.561	417	6	0	1	417	65073596	65073180	0	737
k141_1740	428	OZ115658.1	Homo sapiens genome assembly, chromosome: contig-18	100	428	0	0	1	428	35765339	35764912	0	791
k141_974	375	OZ115658.1	Homo sapiens genome assembly, chromosome: contig-18	94.118	374	21	1	1	374	37846170	37846542	2.78e-157	568
k141_65	547	OZ113114.1	Homo sapiens genome assembly, chromosome: contig-180	97.79	543	12	0	3	545	941873	942415	0	937
k141_1691	672	OZ115166.1	Homo sapiens genome assembly, chromosome: contig-180	97.26	657	16	2	1	657	89260258	89260912	0	1112
k141_1509	402	OZ115166.1	Homo sapiens genome assembly, chromosome: contig-180	99.254	402	3	0	1	402	89184976	89185377	0	726
k141_1236	306	OZ116341.1	Homo sapiens genome assembly, chromosome: contig-184	100	149	0	0	1	149	54939428	54939280	4.62e-69	276
k141_2018	309	OZ116466.1	Homo sapiens genome assembly, chromosome: contig-184	90.823	316	21	2	1	309	36906216	36905902	2.64e-111	416
k141_2431	351	OZ116466.1	Homo sapiens genome assembly, chromosome: contig-184	98.206	223	4	0	129	351	43631625	43631847	1.85e-103	390
k141_303	397	OZ116467.1	Homo sapiens genome assembly, chromosome: contig-185	93.382	408	15	4	1	397	95471638	95472044	1.51e-164	593
k141_2058	519	OZ115171.1	Homo sapiens genome assembly, chromosome: contig-185	96.941	523	12	2	1	519	83539585	83540107	0	874
k141_2843	431	OZ115171.1	Homo sapiens genome assembly, chromosome: contig-185	100	431	0	0	1	431	83446812	83446382	0	797
k141_896	392	OZ115171.1	Homo sapiens genome assembly, chromosome: contig-185	99.745	392	1	0	1	392	83511948	83512339	0	719
k141_2284	306	OZ116467.1	Homo sapiens genome assembly, chromosome: contig-185	99.623	265	1	0	1	265	96115274	96115538	7.09e-132	484
k141_697	485	OZ112675.1	Homo sapiens genome assembly, chromosome: contig-186	100	485	0	0	1	485	45734	46218	0	896
k141_1525	562	OZ105344.1	Homo sapiens genome assembly, chromosome: contig-186	99.644	562	2	0	1	562	3942	4503	0	1027
k141_2811	317	OZ112676.1	Homo sapiens genome assembly, chromosome: contig-187	98.37	184	3	0	134	317	6136377	6136560	1.69e-83	324
k141_2786	309	OZ096127.1	Homo sapiens genome assembly, chromosome: contig-188	99.676	309	1	0	1	309	26184017	26184325	2.48e-156	566
k141_2206	412	OZ116345.1	Homo sapiens genome assembly, chromosome: contig-188	99.027	411	4	0	2	412	959442	959852	0	737
k141_1468	530	OZ116345.1	Homo sapiens genome assembly, chromosome: contig-188	99.055	529	5	0	2	530	889871	890399	0	950
k141_1759	379	XR_007069617.1	Homo sapiens genome assembly, chromosome: contig-19	99.736	379	1	0	1	379	420	42	0	695
k141_2740	417	OZ096882.1	Homo sapiens genome assembly, chromosome: contig-19	98.086	418	7	1	1	417	33166453	33166870	0	726
k141_449	408	OZ114134.1	Homo sapiens genome assembly, chromosome: contig-19	100	408	0	0	1	408	8853409	8853002	0	754
k141_1620	743	OZ114134.1	Homo sapiens genome assembly, chromosome: contig-19	100	743	0	0	1	743	8871399	8872141	0	1373
k141_1625	318	OZ114134.1	Homo sapiens genome assembly, chromosome: contig-19	100	318	0	0	1	318	23210776	23210459	5.46e-163	588
k141_1054	333	OZ109506.1	Homo sapiens genome assembly, chromosome: contig-19	99.099	333	3	0	1	333	14971188	14971520	2.67e-166	599
k141_293	303	OZ114134.1	Homo sapiens genome assembly, chromosome: contig-19	98.658	298	4	0	2	299	11402667	11402964	3.19e-145	529
k141_295	330	OZ114134.1	Homo sapiens genome assembly, chromosome: contig-19	100	289	0	0	42	330	8834615	8834903	7.56e-147	534
k141_103	814	OZ114134.1	Homo sapiens genome assembly, chromosome: contig-19	100	814	0	0	1	814	9090255	9089442	0	1504
k141_3027	386	OZ114134.1	Homo sapiens genome assembly, chromosome: contig-19	100	386	0	0	1	386	26160264	26159879	0	713
k141_2266	528	OZ109506.1	Homo sapiens genome assembly, chromosome: contig-19	99.621	528	2	0	1	528	2357803	2358330	0	965
k141_1304	307	OZ114134.1	Homo sapiens genome assembly, chromosome: contig-19	92.834	307	22	0	1	307	23194087	23193781	3.36e-120	446
k141_324	473	OZ114011.1	Homo sapiens genome assembly, chromosome: contig-19	99.789	473	0	1	1	473	57208321	57207850	0	867
k141_716	304	OZ114134.1	Homo sapiens genome assembly, chromosome: contig-19	99.535	215	1	0	1	215	5838179	5837965	4.39e-104	392
k141_1891	544	OZ114134.1	Homo sapiens genome assembly, chromosome: contig-19	100	500	0	0	1	500	8849055	8848556	0	924
k141_2674	578	OZ158184.1	Homo sapiens genome assembly, chromosome: contig-19	99.827	578	1	0	1	578	89812096	89812673	0	1062
k141_923	382	OZ114127.1	Homo sapiens genome assembly, chromosome: contig-19	99.215	382	3	0	1	382	9953629	9954010	0	689
k141_926	447	OZ166327.1	Homo sapiens genome assembly, chromosome: contig-19	94.558	441	22	1	7	447	20163383	20162945	0	680
k141_1899	615	OZ114134.1	Homo sapiens genome assembly, chromosome: contig-19	99.346	612	4	0	4	615	8947454	8946843	0	1109
k141_2302	345	OZ114134.1	Homo sapiens genome assembly, chromosome: contig-19	99.71	345	1	0	1	345	11657778	11657434	2.74e-176	632
k141_2908	403	OZ104657.1	Homo sapiens genome assembly, chromosome: contig-19	99.504	403	2	0	1	403	1485586	1485184	0	734
k141_181	327	OZ105177.1	Homo sapiens genome assembly, chromosome: contig-19	96.049	329	9	1	1	325	129678	130006	8.73e-147	532
k141_2989	346	OZ115638.1	Homo sapiens genome assembly, chromosome: contig-190	99.422	346	2	0	1	346	47072	46727	3.54e-175	628
k141_2844	306	OZ113902.1	Homo sapiens genome assembly, chromosome: contig-190	100	267	0	0	1	267	14735	15001	1.18e-134	494
k141_1249	301	OZ116348.1	Homo sapiens genome assembly, chromosome: contig-191	100	153	0	0	1	153	591678	591830	2.71e-71	283
k141_2442	358	OZ116348.1	Homo sapiens genome assembly, chromosome: contig-191	100	311	0	0	48	358	2016371	2016681	4.88e-159	575
k141_525	613	OZ116348.1	Homo sapiens genome assembly, chromosome: contig-191	99.837	613	1	0	1	613	14500304	14500916	0	1127
k141_2533	1327	AC275634.1	Homo sapiens genome assembly, chromosome: contig-192	99.096	1327	12	0	1	1327	60954	62280	0	2385
k141_2732	623	OZ115179.1	Homo sapiens genome assembly, chromosome: contig-193	99.518	623	3	0	1	623	948732	948110	0	1134
k141_1408	484	OZ116350.1	Homo sapiens genome assembly, chromosome: contig-193	99.306	144	1	0	90	233	112691	112548	2.15e-64	261
k141_2632	418	OZ115641.1	Homo sapiens genome assembly, chromosome: contig-193	96.107	411	16	0	8	418	1885	1475	0	671
k141_954	302	OZ115179.1	Homo sapiens genome assembly, chromosome: contig-193	100	302	0	0	1	302	876516	876817	1.32e-154	558
k141_207	366	OZ101222.1	Homo sapiens genome assembly, chromosome: contig-194	99.727	366	1	0	1	366	39545448	39545083	0	671
k141_2787	354	OZ112683.1	Homo sapiens genome assembly, chromosome: contig-194	98.305	354	6	0	1	354	9686375	9686022	6.07e-173	621
k141_1892	483	OZ116351.1	Homo sapiens genome assembly, chromosome: contig-194	100	202	0	0	103	304	33994865	33995066	2.65e-98	374
k141_1490	356	OZ101222.1	Homo sapiens genome assembly, chromosome: contig-194	93.704	270	13	4	89	356	11004223	11003956	8.71e-107	401
k141_2041	409	OZ109682.1	Homo sapiens genome assembly, chromosome: contig-195	99.545	220	1	0	190	409	11097906	11098125	1.01e-106	401
k141_2247	405	OZ109682.1	Homo sapiens genome assembly, chromosome: contig-195	99.507	203	1	0	48	250	5210087	5210289	2.83e-97	370
k141_2842	333	OZ109682.1	Homo sapiens genome assembly, chromosome: contig-195	100	333	0	0	1	333	7305904	7305572	2.65e-171	616
k141_891	720	OZ117995.1	Homo sapiens genome assembly, chromosome: contig-197	98.645	664	9	0	57	720	252332	251669	0	1177
k141_2859	505	OZ099378.1	Homo sapiens genome assembly, chromosome: contig-197	97.03	505	15	0	1	505	177408	176904	0	850
k141_1323	314	OZ101225.1	Homo sapiens genome assembly, chromosome: contig-197	99.363	314	2	0	1	314	29707056	29707369	1.96e-157	569
k141_976	360	OZ104646.1	Homo sapiens genome assembly, chromosome: contig-198	100	341	0	0	20	360	96430467	96430807	3.34e-176	630
k141_2146	448	AC005629.2	Homo sapiens genome assembly, chromosome: contig-198	98.936	282	3	0	167	448	48404	48123	2.68e-138	505
k141_2922	487	XM_031009257.3	Homo sapiens genome assembly, chromosome: contig-198	98.571	280	4	0	48	327	1270	1549	1.77e-135	496
k141_979	318	AL590966.10	Homo sapiens genome assembly, chromosome: contig-198	100	318	0	0	1	318	110400	110717	1.78e-163	588
k141_2345	423	OZ116355.1	Homo sapiens genome assembly, chromosome: contig-198	96.471	425	9	3	1	423	82060083	82060503	0	697
k141_1409	548	OZ116355.1	Homo sapiens genome assembly, chromosome: contig-198	100	548	0	0	1	548	67088470	67089017	0	1013
k141_637	319	OZ116355.1	Homo sapiens genome assembly, chromosome: contig-198	99.324	296	2	0	24	319	84289086	84289381	2.01e-147	536
k141_1024	302	OZ116355.1	Homo sapiens genome assembly, chromosome: contig-198	99.669	302	1	0	1	302	5954264	5953963	1.88e-152	553
k141_1231	318	OZ116355.1	Homo sapiens genome assembly, chromosome: contig-198	100	318	0	0	1	318	22212928	22212611	5.46e-163	588
k141_2985	658	OZ113466.1	Homo sapiens genome assembly, chromosome: contig-198	99.24	658	5	0	1	658	42663	42006	0	1188
k141_63	429	OZ116355.1	Homo sapiens genome assembly, chromosome: contig-198	100	429	0	0	1	429	79092507	79092935	0	793
k141_1027	576	OZ116355.1	Homo sapiens genome assembly, chromosome: contig-198	99.653	577	1	1	1	576	83501317	83500741	0	1053
k141_645	399	OZ116355.1	Homo sapiens genome assembly, chromosome: contig-198	100	282	0	0	118	399	67076902	67076621	7.23e-143	521
k141_1238	522	OZ116355.1	Homo sapiens genome assembly, chromosome: contig-198	99.175	485	4	0	38	522	81461139	81460655	0	874
k141_2399	399	OZ116355.1	Homo sapiens genome assembly, chromosome: contig-198	98.777	327	0	2	1	323	1853008	1852682	4.23e-160	579
k141_1245	376	OZ116355.1	Homo sapiens genome assembly, chromosome: contig-198	100	284	0	0	1	284	77142209	77141926	5.24e-144	525
k141_1426	329	OZ116355.1	Homo sapiens genome assembly, chromosome: contig-198	100	329	0	0	1	329	82766690	82767018	4.35e-169	608
k141_1034	475	OZ116355.1	Homo sapiens genome assembly, chromosome: contig-198	95.798	476	18	2	1	475	78957099	78956625	0	767
k141_2998	320	OZ116355.1	Homo sapiens genome assembly, chromosome: contig-198	99.2	250	2	0	42	291	83843960	83843711	7.52e-122	451
k141_2027	465	OZ116355.1	Homo sapiens genome assembly, chromosome: contig-198	100	465	0	0	1	465	84433637	84434101	0	859
k141_471	789	OZ116480.1	Homo sapiens genome assembly, chromosome: contig-198	97.338	789	21	0	1	789	40753506	40752718	0	1341
k141_1254	765	OZ116480.1	Homo sapiens genome assembly, chromosome: contig-198	99.869	765	1	0	1	765	13174	12410	0	1408
k141_2809	460	OZ116355.1	Homo sapiens genome assembly, chromosome: contig-198	100	460	0	0	1	460	67095479	67095020	0	850
k141_476	546	OZ116355.1	Homo sapiens genome assembly, chromosome: contig-198	99.633	545	2	0	1	545	83499929	83500473	0	996
k141_479	334	OZ116355.1	Homo sapiens genome assembly, chromosome: contig-198	100	204	0	0	131	334	15938617	15938820	1.36e-99	377
k141_1265	515	OZ116355.1	Homo sapiens genome assembly, chromosome: contig-198	100	515	0	0	1	515	22411605	22412119	0	952
k141_2621	407	OZ116355.1	Homo sapiens genome assembly, chromosome: contig-198	99.754	407	1	0	1	407	84384189	84384595	0	747
k141_1449	341	OZ116355.1	Homo sapiens genome assembly, chromosome: contig-198	99.194	248	2	0	78	325	81981400	81981153	1.05e-120	448
k141_1274	368	OZ116355.1	Homo sapiens genome assembly, chromosome: contig-198	98.333	360	5	1	1	360	82099640	82099282	1.06e-175	630
k141_298	349	OZ116355.1	Homo sapiens genome assembly, chromosome: contig-198	99.427	349	2	0	1	349	79417236	79417584	7.71e-177	634
k141_1456	408	OZ116355.1	Homo sapiens genome assembly, chromosome: contig-198	91.627	418	25	3	1	408	84259489	84259072	2.62e-157	569
k141_882	442	OZ116355.1	Homo sapiens genome assembly, chromosome: contig-198	100	442	0	0	1	442	79036922	79036481	0	817
k141_1283	338	OZ116355.1	Homo sapiens genome assembly, chromosome: contig-198	99.112	338	3	0	1	338	81324434	81324771	4.51e-169	608
k141_3029	304	OZ116355.1	Homo sapiens genome assembly, chromosome: contig-198	100	304	0	0	1	304	83445514	83445817	3.16e-155	562
k141_2835	599	OZ116480.1	Homo sapiens genome assembly, chromosome: contig-198	99.332	599	4	0	1	599	101117	100519	0	1085
k141_2839	306	OZ116355.1	Homo sapiens genome assembly, chromosome: contig-198	99.331	299	2	0	8	306	46781364	46781662	4.15e-149	542
k141_1078	348	OZ116355.1	Homo sapiens genome assembly, chromosome: contig-198	100	348	0	0	1	348	82462265	82461918	1.28e-179	643
k141_496	410	OZ116355.1	Homo sapiens genome assembly, chromosome: contig-198	100	410	0	0	1	410	82393286	82393695	0	758
k141_1873	575	OZ116355.1	Homo sapiens genome assembly, chromosome: contig-198	99.642	558	2	0	1	558	84150210	84150767	0	1020
k141_1876	387	OZ116355.1	Homo sapiens genome assembly, chromosome: contig-198	100	387	0	0	1	387	66453150	66452764	0	715
k141_2850	1082	OZ116355.1	Homo sapiens genome assembly, chromosome: contig-198	100	1082	0	0	1	1082	67160088	67161169	0	1999
k141_704	309	OZ116355.1	Homo sapiens genome assembly, chromosome: contig-198	100	275	0	0	35	309	41151457	41151183	4.25e-139	508
k141_504	514	OZ116355.1	Homo sapiens genome assembly, chromosome: contig-198	94.04	302	17	1	12	312	989546	989847	2.74e-123	457
k141_1308	302	OZ116355.1	Homo sapiens genome assembly, chromosome: contig-198	99.342	304	0	1	1	302	79309292	79308989	2.44e-151	549
k141_1495	440	OZ116355.1	Homo sapiens genome assembly, chromosome: contig-198	97.045	440	13	0	1	440	79477527	79477088	0	741
k141_2667	316	OZ116355.1	Homo sapiens genome assembly, chromosome: contig-198	100	271	0	0	46	316	26826011	26825741	7.3e-137	501
k141_1686	329	OZ116355.1	Homo sapiens genome assembly, chromosome: contig-198	100	329	0	0	1	329	56061566	56061894	4.38e-169	608
k141_2094	506	OZ116355.1	Homo sapiens genome assembly, chromosome: contig-198	99.407	506	3	0	1	506	81597559	81597054	0	918
k141_2098	488	OZ116355.1	Homo sapiens genome assembly, chromosome: contig-198	100	276	0	0	52	327	79213598	79213873	1.96e-139	510
k141_1322	675	OZ114134.1	Homo sapiens genome assembly, chromosome: contig-198	99.553	671	2	1	1	671	8891226	8890557	0	1221
k141_1901	358	OZ116355.1	Homo sapiens genome assembly, chromosome: contig-198	100	358	0	0	1	358	67074901	67074544	0	662
k141_1700	385	OZ116355.1	Homo sapiens genome assembly, chromosome: contig-198	99.74	385	1	0	1	385	83690698	83690314	0	706
k141_150	371	OZ116355.1	Homo sapiens genome assembly, chromosome: contig-198	99.73	371	1	0	1	371	83100667	83100297	0	680
k141_2482	416	OZ115184.1	Homo sapiens genome assembly, chromosome: contig-198	100	416	0	0	1	416	17938079	17937664	0	769
k141_2129	429	OZ104646.1	Homo sapiens genome assembly, chromosome: contig-198	99.612	258	1	0	172	429	83028183	83028440	2.6e-128	472
k141_2702	490	OZ104646.1	Homo sapiens genome assembly, chromosome: contig-198	99.618	262	1	0	229	490	92843633	92843894	1.79e-130	479
k141_361	333	OZ104646.1	Homo sapiens genome assembly, chromosome: contig-198	91.818	330	26	1	1	330	67796136	67796464	1.53e-124	459
k141_1140	303	OZ104646.1	Homo sapiens genome assembly, chromosome: contig-198	98.68	303	4	0	1	303	87470421	87470723	1.72e-148	538
k141_2142	304	OZ104646.1	Homo sapiens genome assembly, chromosome: contig-198	96.067	178	3	3	126	299	73730918	73730741	6.91e-73	287
k141_388	646	OZ104646.1	Homo sapiens genome assembly, chromosome: contig-198	99.32	294	1	1	1	294	11289522	11289230	3.21e-146	531
k141_3064	16708	OZ112489.1	Homo sapiens genome assembly, chromosome: contig-198	99.42	14991	85	2	1719	16708	16567	1578	0	27200
k141_2232	632	OZ116356.1	Homo sapiens genome assembly, chromosome: contig-199	98.259	632	11	0	1	632	5001369	5002000	0	1107
k141_3040	748	OZ169902.1	Homo sapiens genome assembly, chromosome: contig-199	97.446	744	19	0	2	745	3140228	3140971	0	1269
k141_2257	399	OZ169705.1	Homo sapiens genome assembly, chromosome: contig-2	98.759	403	1	1	1	399	13533399	13532997	0	713
k141_3041	308	OZ115647.1	Homo sapiens genome assembly, chromosome: contig-2	100	140	0	0	159	298	35070618	35070479	4.71e-64	259
k141_1314	475	OZ163938.1	Homo sapiens genome assembly, chromosome: contig-2	99.789	475	1	0	1	475	23746591	23747065	0	872
k141_1547	2827	OZ105160.1	Homo sapiens genome assembly, chromosome: contig-2	99.965	2827	1	0	1	2827	38480	35654	0	5216
k141_2532	1763	OZ105160.1	Homo sapiens genome assembly, chromosome: contig-2	100	1716	0	0	48	1763	43054	41339	0	3169
k141_585	335	OZ118539.1	Homo sapiens genome assembly, chromosome: contig-20	100	256	0	0	77	332	93030931	93031186	5.51e-129	473
k141_2150	373	OZ100721.1	Homo sapiens genome assembly, chromosome: contig-20	99.464	373	2	0	1	373	39911389	39911017	0	678
k141_2388	325	OZ114135.1	Homo sapiens genome assembly, chromosome: contig-20	100	325	0	0	1	325	12699467	12699143	7.18e-167	601
k141_448	329	OZ114135.1	Homo sapiens genome assembly, chromosome: contig-20	97.264	329	9	0	1	329	4643783	4644111	4.45e-154	558
k141_2979	677	OZ114135.1	Homo sapiens genome assembly, chromosome: contig-20	98.222	675	12	0	1	675	6585493	6584819	0	1181
k141_2006	357	OZ114135.1	Homo sapiens genome assembly, chromosome: contig-20	99.72	357	1	0	1	357	10174595	10174951	0	654
k141_2203	364	OZ114135.1	Homo sapiens genome assembly, chromosome: contig-20	99.451	364	2	0	1	364	242942	242579	0	662
k141_2791	319	OZ114135.1	Homo sapiens genome assembly, chromosome: contig-20	100	319	0	0	1	319	37592255	37592573	1.52e-163	590
k141_2209	385	OZ114135.1	Homo sapiens genome assembly, chromosome: contig-20	97.701	261	4	1	127	385	4683476	4683736	1.2e-120	448
k141_2794	349	OZ114135.1	Homo sapiens genome assembly, chromosome: contig-20	100	349	0	0	1	349	10213856	10214204	3.55e-180	645
k141_71	339	OZ114135.1	Homo sapiens genome assembly, chromosome: contig-20	99.41	339	2	0	1	339	12811711	12811373	2.69e-171	616
k141_465	350	OZ114135.1	Homo sapiens genome assembly, chromosome: contig-20	99.595	247	1	0	104	350	32443332	32443086	8.32e-122	451
k141_2405	399	OZ114135.1	Homo sapiens genome assembly, chromosome: contig-20	99.499	399	2	0	1	399	12761694	12761296	0	726
k141_1037	344	OZ114135.1	Homo sapiens genome assembly, chromosome: contig-20	98.551	345	4	1	1	344	11100514	11100858	4.58e-169	608
k141_856	338	OZ114135.1	Homo sapiens genome assembly, chromosome: contig-20	100	338	0	0	1	338	44827508	44827845	4.46e-174	625
k141_1435	313	OZ114135.1	Homo sapiens genome assembly, chromosome: contig-20	99.681	313	1	0	1	313	32765681	32765369	1.5e-158	573
k141_278	370	OZ114135.1	Homo sapiens genome assembly, chromosome: contig-20	99.73	371	0	1	1	370	1573837	1573467	0	678
k141_89	423	OZ114135.1	Homo sapiens genome assembly, chromosome: contig-20	100	102	0	0	1	102	41923518	41923417	8.89e-43	189
k141_1264	301	OZ114135.1	Homo sapiens genome assembly, chromosome: contig-20	99.336	301	2	0	1	301	263786	263486	3.13e-150	545
k141_1047	357	OZ114135.1	Homo sapiens genome assembly, chromosome: contig-20	99.377	321	1	1	1	321	6010551	6010232	1.04e-160	580
k141_2237	331	OZ114135.1	Homo sapiens genome assembly, chromosome: contig-20	99.698	331	1	0	1	331	38529929	38530259	1.58e-168	606
k141_2042	348	OZ114135.1	Homo sapiens genome assembly, chromosome: contig-20	96.37	303	11	0	1	303	15010733	15010431	2.91e-136	499
k141_2240	318	OZ096883.1	Homo sapiens genome assembly, chromosome: contig-20	100	219	0	0	1	219	22695931	22696149	5.93e-108	405
k141_3013	586	OZ114135.1	Homo sapiens genome assembly, chromosome: contig-20	98.679	530	7	0	1	530	16310184	16309655	0	941
k141_2432	303	OZ114135.1	Homo sapiens genome assembly, chromosome: contig-20	99.67	303	1	0	1	303	1741828	1741526	5.27e-153	555
k141_105	634	OZ114135.1	Homo sapiens genome assembly, chromosome: contig-20	99.369	634	4	0	1	634	16322049	16322682	0	1149
k141_2252	315	OZ114135.1	Homo sapiens genome assembly, chromosome: contig-20	99.683	315	1	0	1	315	9611401	9611715	1.17e-159	577
k141_1865	320	OZ114135.1	Homo sapiens genome assembly, chromosome: contig-20	99.003	301	3	0	6	306	10155702	10155402	1.57e-148	540
k141_2264	451	OZ114135.1	Homo sapiens genome assembly, chromosome: contig-20	99.304	431	3	0	1	431	805130	805560	0	780
k141_3036	401	OZ114135.1	Homo sapiens genome assembly, chromosome: contig-20	99.252	401	3	0	1	401	10015514	10015914	0	725
k141_2447	445	OZ114135.1	Homo sapiens genome assembly, chromosome: contig-20	99.775	445	1	0	1	445	15194357	15194801	0	817
k141_2845	338	OZ114135.1	Homo sapiens genome assembly, chromosome: contig-20	94.379	338	19	0	1	338	3558306	3558643	2.17e-142	520
k141_894	453	OZ114135.1	Homo sapiens genome assembly, chromosome: contig-20	100	283	0	0	1	283	17855615	17855897	2.32e-143	523
k141_2650	336	OZ116549.1	Homo sapiens genome assembly, chromosome: contig-20	99.405	336	2	0	1	336	15342507	15342842	1.25e-169	610
k141_2448	333	OZ114135.1	Homo sapiens genome assembly, chromosome: contig-20	99.102	334	1	2	1	333	6237292	6237624	2.67e-166	599
k141_500	663	OZ114135.1	Homo sapiens genome assembly, chromosome: contig-20	99.397	663	4	0	1	663	3925167	3925829	0	1203
k141_1479	480	OZ118539.1	Homo sapiens genome assembly, chromosome: contig-20	99.792	480	1	0	1	480	86034136	86034615	0	881
k141_909	365	OZ114135.1	Homo sapiens genome assembly, chromosome: contig-20	100	365	0	0	1	365	29709311	29708947	0	675
k141_1485	328	OZ098492.1	Homo sapiens genome assembly, chromosome: contig-20	96.296	324	11	1	5	328	30429385	30429063	9.71e-146	531
k141_1320	347	OZ114135.1	Homo sapiens genome assembly, chromosome: contig-20	100	347	0	0	1	347	12795813	12795467	4.58e-179	641
k141_3054	310	OZ114135.1	Homo sapiens genome assembly, chromosome: contig-20	99.267	273	2	0	1	273	10186362	10186634	1.2e-134	494
k141_2097	444	OZ107053.1	Homo sapiens genome assembly, chromosome: contig-20	97.007	401	12	0	1	401	2229750	2230150	0	675
k141_522	336	OZ118539.1	Homo sapiens genome assembly, chromosome: contig-20	99.405	336	2	0	1	336	92023021	92022686	1.25e-169	610
k141_915	329	OZ114135.1	Homo sapiens genome assembly, chromosome: contig-20	96.084	332	10	2	1	329	3253083	3253414	5.82e-148	538
k141_2475	327	OZ114135.1	Homo sapiens genome assembly, chromosome: contig-20	100	327	0	0	1	327	12832582	12832256	5.62e-168	604
k141_722	370	OZ114135.1	Homo sapiens genome assembly, chromosome: contig-20	97.838	370	8	0	1	370	6301519	6301888	1.77e-178	640
k141_1501	338	OZ114135.1	Homo sapiens genome assembly, chromosome: contig-20	99.704	338	1	0	1	338	12790723	12790386	2.08e-172	619
k141_1325	646	OZ114135.1	Homo sapiens genome assembly, chromosome: contig-20	99.69	646	2	0	1	646	1761749	1761104	0	1182
k141_2108	328	OZ114135.1	Homo sapiens genome assembly, chromosome: contig-20	92.727	275	17	1	1	272	24794634	24794360	1.33e-104	394
k141_3061	313	OZ118539.1	Homo sapiens genome assembly, chromosome: contig-20	100	288	0	0	1	288	93567448	93567735	2.56e-146	532
k141_2481	358	OZ114135.1	Homo sapiens genome assembly, chromosome: contig-20	99.706	340	1	0	1	340	831256	831595	1.72e-173	623
k141_1108	415	OZ114135.1	Homo sapiens genome assembly, chromosome: contig-20	98.795	415	5	0	1	415	16279579	16279165	0	739
k141_1331	530	OZ114135.1	Homo sapiens genome assembly, chromosome: contig-20	98.868	530	6	0	1	530	1762515	1761986	0	946
k141_1511	414	OZ114135.1	Homo sapiens genome assembly, chromosome: contig-20	99.757	412	1	0	3	414	15189716	15189305	0	756
k141_2685	509	OZ114135.1	Homo sapiens genome assembly, chromosome: contig-20	99.411	509	3	0	1	509	803537	804045	0	924
k141_1350	301	OZ118539.1	Homo sapiens genome assembly, chromosome: contig-20	100	286	0	0	16	301	85635134	85635419	1.03e-145	529
k141_356	454	OZ100721.1	Homo sapiens genome assembly, chromosome: contig-20	97.797	454	10	0	1	454	44384323	44383870	0	784
k141_2502	302	OZ118539.1	Homo sapiens genome assembly, chromosome: contig-20	99.338	302	2	0	1	302	86315431	86315130	2.85e-151	547
k141_2132	982	OZ118539.1	Homo sapiens genome assembly, chromosome: contig-20	98.473	982	15	0	1	982	88411322	88412303	0	1731
k141_1357	364	OZ100721.1	Homo sapiens genome assembly, chromosome: contig-20	99.725	363	1	0	1	363	45332148	45331786	0	665
k141_367	478	OZ105178.1	Homo sapiens genome assembly, chromosome: contig-20	98.745	478	6	0	1	478	2403562	2403085	0	850
k141_948	346	OZ118539.1	Homo sapiens genome assembly, chromosome: contig-20	98.266	346	6	0	1	346	85756643	85756298	5.4e-169	606
k141_565	315	OZ118539.1	Homo sapiens genome assembly, chromosome: contig-20	97.742	310	5	1	1	310	90724014	90723707	8.37e-147	532
k141_387	345	OZ118539.1	Homo sapiens genome assembly, chromosome: contig-20	97.971	345	7	0	1	345	93075295	93074951	9.01e-167	599
k141_961	336	OZ118539.1	Homo sapiens genome assembly, chromosome: contig-20	97.321	336	9	0	1	336	88475980	88475645	1.91e-158	571
k141_2724	554	OZ100721.1	Homo sapiens genome assembly, chromosome: contig-20	99.819	554	1	0	1	554	42403311	42403864	0	1018
k141_17	310	OZ114679.1	Homo sapiens genome assembly, chromosome: contig-200	100	310	0	0	1	310	6949	7258	1.47e-158	573
k141_492	3902	OZ104086.1	Homo sapiens genome assembly, chromosome: contig-201	99.948	3866	2	0	1	3866	205104	201239	0	7129
k141_2290	355	OZ116483.1	Homo sapiens genome assembly, chromosome: contig-201	96.308	325	12	0	31	355	55597254	55597578	8.21e-147	534
k141_5	363	AC275540.1	Homo sapiens genome assembly, chromosome: contig-202	99.174	363	3	0	1	363	54790	54428	0	654
k141_2102	333	OZ116484.1	Homo sapiens genome assembly, chromosome: contig-202	100	333	0	0	1	333	41074552	41074220	2.65e-171	616
k141_2893	304	AC275540.1	Homo sapiens genome assembly, chromosome: contig-202	100	304	0	0	1	304	34700	35003	1.03e-155	562
k141_176	383	AC275540.1	Homo sapiens genome assembly, chromosome: contig-202	99.174	363	3	0	21	383	55233	54871	0	654
k141_2225	543	OZ116487.1	Homo sapiens genome assembly, chromosome: contig-205	99.816	543	1	0	1	543	1117345	1116803	0	998
k141_2984	349	OZ116488.1	Homo sapiens genome assembly, chromosome: contig-206	99.14	349	3	0	1	349	58157204	58156856	3.57e-175	628
k141_1856	309	OZ116488.1	Homo sapiens genome assembly, chromosome: contig-206	100	309	0	0	1	309	37898213	37897905	5.35e-158	571
k141_2273	437	OZ118004.1	Homo sapiens genome assembly, chromosome: contig-206	99.314	437	3	0	1	437	241884	242320	0	791
k141_2060	434	OZ118006.1	Homo sapiens genome assembly, chromosome: contig-208	100	421	0	0	1	421	211786	212206	0	778
k141_1869	678	OZ097909.1	Homo sapiens genome assembly, chromosome: contig-208	100	658	0	0	21	678	39061542	39062199	0	1216
k141_2077	307	OZ114011.1	Homo sapiens genome assembly, chromosome: contig-209	100	273	0	0	35	307	34867834	34868106	5.46e-138	505
k141_1760	356	OZ115089.1	Homo sapiens genome assembly, chromosome: contig-21	98.596	356	4	1	1	356	13075855	13075501	1.19e-175	628
k141_3020	542	OZ102828.1	Homo sapiens genome assembly, chromosome: contig-21	99.815	542	1	0	1	542	1994604	1995145	0	996
k141_1459	301	OZ114136.1	Homo sapiens genome assembly, chromosome: contig-21	100	262	0	0	1	262	873748	873487	6.95e-132	484
k141_1324	493	OZ106738.1	Homo sapiens genome assembly, chromosome: contig-21	94.898	392	19	1	37	428	359160	358770	5.28e-170	612
k141_1626	414	OZ100385.1	Homo sapiens genome assembly, chromosome: contig-210	89.688	417	36	6	1	414	51631036	51631448	5.82e-144	525
k141_1443	934	OZ092776.1	Homo sapiens genome assembly, chromosome: contig-212	98.715	934	12	0	1	934	73204587	73203654	0	1659
k141_1431	336	OZ114925.1	Homo sapiens genome assembly, chromosome: contig-213	88.496	339	29	5	1	329	45348688	45348350	8.12e-107	401
k141_1831	695	OZ097080.1	Homo sapiens genome assembly, chromosome: contig-217	100	510	0	0	186	695	287633	287124	0	942
k141_2921	385	OZ107006.1	Homo sapiens genome assembly, chromosome: contig-219	98.182	385	7	0	1	385	120293	120677	0	673
k141_1730	326	OZ107006.1	Homo sapiens genome assembly, chromosome: contig-219	99.693	326	1	0	1	326	56475	56800	3.04e-166	597
k141_269	433	OZ112101.1	Homo sapiens genome assembly, chromosome: contig-22	100	433	0	0	1	433	1905970	1906402	0	800
k141_270	302	OZ109509.1	Homo sapiens genome assembly, chromosome: contig-22	100	225	0	0	78	302	44653629	44653405	2.57e-111	416
k141_484	348	OZ166330.1	Homo sapiens genome assembly, chromosome: contig-22	100	348	0	0	1	348	15562210	15561863	1.27e-179	643
k141_875	368	OZ111578.1	Homo sapiens genome assembly, chromosome: contig-22	99.728	368	1	0	1	368	729501	729868	0	675
k141_317	353	OZ109509.1	Homo sapiens genome assembly, chromosome: contig-22	100	215	0	0	139	353	55063848	55063634	1.12e-105	398
k141_1688	474	OZ112101.1	Homo sapiens genome assembly, chromosome: contig-22	98.161	435	7	1	2	435	1775265	1775699	0	758
k141_2486	315	OZ109509.1	Homo sapiens genome assembly, chromosome: contig-22	96.479	284	7	1	35	315	58920471	58920188	2.65e-126	466
k141_739	333	OZ104799.1	Homo sapiens genome assembly, chromosome: contig-22	99.7	333	1	0	1	333	147444	147776	4e-170	610
k141_80	400	OZ100395.1	Homo sapiens genome assembly, chromosome: contig-220	99.5	400	1	1	1	400	151611	152009	0	726
k141_393	376	AC270158.1	Homo sapiens genome assembly, chromosome: contig-221	98.674	377	3	2	1	376	53128	53503	0	667
k141_1098	667	OZ113933.1	Homo sapiens genome assembly, chromosome: contig-221	99.85	667	1	0	1	667	25312	24646	0	1227
k141_721	346	OZ113933.1	Homo sapiens genome assembly, chromosome: contig-221	99.711	346	1	0	1	346	13956	14301	7.64e-177	634
k141_901	342	OZ114014.1	Homo sapiens genome assembly, chromosome: contig-222	100	205	0	0	1	205	73878177	73878381	3.9e-100	379
k141_2242	555	OZ110717.1	Homo sapiens genome assembly, chromosome: contig-223	97.395	499	13	0	57	555	2269983	2270481	0	850
k141_1733	424	OZ110717.1	Homo sapiens genome assembly, chromosome: contig-223	97.642	424	10	0	1	424	325028	325451	0	728
k141_2628	360	OZ094731.1	Homo sapiens genome assembly, chromosome: contig-225	97.647	255	4	2	107	360	70997767	70997514	2.42e-117	436
k141_1624	668	OZ115246.1	Homo sapiens genome assembly, chromosome: contig-226	99.701	668	2	0	1	668	21552671	21552004	0	1223
k141_666	410	OZ158391.1	Homo sapiens genome assembly, chromosome: contig-226	95.455	286	13	0	1	286	28513063	28513348	2.13e-123	457
k141_2514	732	OZ115213.1	Homo sapiens genome assembly, chromosome: contig-227	100	731	0	0	1	731	2110	1380	0	1351
k141_1859	313	OZ102851.1	Homo sapiens genome assembly, chromosome: contig-23	99.681	313	1	0	1	313	39823529	39823217	1.51e-158	573
k141_314	307	OZ102851.1	Homo sapiens genome assembly, chromosome: contig-23	100	271	0	0	1	271	47649529	47649799	7.06e-137	501
k141_2729	301	AC275639.1	Homo sapiens genome assembly, chromosome: contig-230	100	301	0	0	1	301	81624	81924	4.72e-154	556
k141_700	325	OZ114943.1	Homo sapiens genome assembly, chromosome: contig-231	100	325	0	0	1	325	4566346	4566022	7.22e-167	601
k141_1898	301	OZ114943.1	Homo sapiens genome assembly, chromosome: contig-231	100	301	0	0	1	301	6671304	6671004	1.45e-153	556
k141_2121	369	OZ115217.1	Homo sapiens genome assembly, chromosome: contig-231	100	368	0	0	2	369	8558	8925	0	680
k141_1743	331	OZ105389.1	Homo sapiens genome assembly, chromosome: contig-231	95.732	328	13	1	4	331	65147	64821	4.12e-145	527
k141_474	359	OZ097096.1	Homo sapiens genome assembly, chromosome: contig-233	90.278	360	33	2	1	359	670827	671185	2.36e-127	470
k141_2044	498	OZ110730.1	Homo sapiens genome assembly, chromosome: contig-236	95.354	495	23	0	1	495	42213122	42212628	0	787
k141_1053	334	OZ110730.1	Homo sapiens genome assembly, chromosome: contig-236	98.494	332	5	0	2	333	62222010	62222341	2.08e-162	586
k141_99	381	OZ110730.1	Homo sapiens genome assembly, chromosome: contig-236	98.691	382	4	1	1	381	72446966	72447347	0	676
k141_2626	329	OZ110730.1	Homo sapiens genome assembly, chromosome: contig-236	100	218	0	0	1	218	42882219	42882436	2.22e-107	403
k141_1127	466	OZ110730.1	Homo sapiens genome assembly, chromosome: contig-236	98.927	466	5	0	1	466	40067426	40067891	0	833
k141_1133	315	OZ110730.1	Homo sapiens genome assembly, chromosome: contig-236	98.73	315	4	0	1	315	49372988	49372674	3.84e-155	560
k141_1897	377	OZ161643.1	Homo sapiens genome assembly, chromosome: contig-238	93.425	365	18	3	1	359	4068468	4068832	2.44e-147	536
k141_2597	499	OZ102396.1	Homo sapiens genome assembly, chromosome: contig-24	97.796	499	11	0	1	499	2131579	2132077	0	861
k141_1252	382	OZ102396.1	Homo sapiens genome assembly, chromosome: contig-24	100	382	0	0	1	382	2164452	2164071	0	706
k141_2269	548	AP023486.1	Homo sapiens genome assembly, chromosome: contig-24	93.248	548	36	1	1	548	1184599	1185145	0	806
k141_87	506	OZ114954.1	Homo sapiens genome assembly, chromosome: contig-242	99.209	506	4	0	1	506	2643697	2643192	0	913
k141_2204	480	OZ113384.1	Homo sapiens genome assembly, chromosome: contig-244	98.96	481	4	1	1	480	17736061	17735581	0	859
k141_1850	457	OZ113384.1	Homo sapiens genome assembly, chromosome: contig-244	99.562	457	2	0	1	457	17086652	17086196	0	833
k141_2043	378	OZ115266.1	Homo sapiens genome assembly, chromosome: contig-246	100	322	0	0	1	322	13118817	13119138	3.96e-165	595
k141_2822	312	OZ115266.1	Homo sapiens genome assembly, chromosome: contig-246	99.286	280	2	0	1	280	13838331	13838052	1.54e-138	507
k141_294	332	OZ115266.1	Homo sapiens genome assembly, chromosome: contig-246	99.699	332	1	0	1	332	10838786	10838455	4.42e-169	608
k141_1074	513	OZ092497.1	Homo sapiens genome assembly, chromosome: contig-246	98.635	513	7	0	1	513	6112370	6111858	0	909
k141_1292	464	OZ115266.1	Homo sapiens genome assembly, chromosome: contig-246	97.406	424	10	1	1	423	10680041	10680464	0	721
k141_2485	340	OZ115266.1	Homo sapiens genome assembly, chromosome: contig-246	100	286	0	0	55	340	12534805	12534520	3.64e-145	529
k141_592	317	OZ096490.1	Homo sapiens genome assembly, chromosome: contig-249	99.051	316	3	0	2	317	8730399	8730714	7.03e-157	568
k141_1151	377	OZ110743.1	Homo sapiens genome assembly, chromosome: contig-249	99.695	328	1	0	50	377	29202109	29201782	2.75e-167	601
k141_2339	301	OZ115668.1	Homo sapiens genome assembly, chromosome: contig-25	100	300	0	0	1	300	33500	33799	1.7e-153	555
k141_195	318	OZ105194.1	Homo sapiens genome assembly, chromosome: contig-25	99.686	318	1	0	1	318	2591106	2591423	8.28e-162	582
k141_1561	593	OZ115650.1	Homo sapiens genome assembly, chromosome: contig-25	99.662	592	2	0	2	593	91994321	91994912	0	1083
k141_789	396	OZ114140.1	Homo sapiens genome assembly, chromosome: contig-25	100	396	0	0	1	396	61900439	61900044	0	732
k141_1617	340	OZ114140.1	Homo sapiens genome assembly, chromosome: contig-25	100	289	0	0	1	289	53050950	53050662	7.78e-147	534
k141_2004	323	OZ112514.1	Homo sapiens genome assembly, chromosome: contig-25	99.69	323	1	0	1	323	68931213	68930891	4.29e-164	592
k141_59	593	OZ114140.1	Homo sapiens genome assembly, chromosome: contig-25	100	593	0	0	1	593	53042019	53041427	0	1096
k141_257	842	OZ114140.1	Homo sapiens genome assembly, chromosome: contig-25	99.525	842	4	0	1	842	61933597	61932756	0	1533
k141_1822	446	OZ114140.1	Homo sapiens genome assembly, chromosome: contig-25	100	263	0	0	184	446	8625129	8625391	2.98e-132	486
k141_851	576	OZ117474.1	Homo sapiens genome assembly, chromosome: contig-25	99.826	576	1	0	1	576	3120860	3120285	0	1059
k141_1428	471	OZ114140.1	Homo sapiens genome assembly, chromosome: contig-25	97.028	471	13	1	1	471	16039623	16040092	0	791
k141_1430	344	OZ114140.1	Homo sapiens genome assembly, chromosome: contig-25	99.71	345	0	1	1	344	19423684	19423340	9.77e-176	630
k141_470	541	OZ114140.1	Homo sapiens genome assembly, chromosome: contig-25	99.076	541	5	0	1	541	61858648	61858108	0	972
k141_2226	336	OZ114140.1	Homo sapiens genome assembly, chromosome: contig-25	93.75	336	20	1	1	336	17081886	17082220	2.16e-137	503
k141_3006	376	OZ117474.1	Homo sapiens genome assembly, chromosome: contig-25	99.734	376	1	0	1	376	3041101	3040726	0	689
k141_100	326	OZ114140.1	Homo sapiens genome assembly, chromosome: contig-25	100	326	0	0	1	326	14090653	14090978	2.01e-167	603
k141_1059	302	OZ114140.1	Homo sapiens genome assembly, chromosome: contig-25	97.619	168	4	0	130	297	38416075	38416242	5.87e-73	289
k141_1065	322	OZ114140.1	Homo sapiens genome assembly, chromosome: contig-25	99.068	322	3	0	1	322	16090516	16090195	3.35e-160	579
k141_1465	446	OZ114140.1	Homo sapiens genome assembly, chromosome: contig-25	100	394	0	0	1	394	10753869	10753476	0	728
k141_309	433	OZ114140.1	Homo sapiens genome assembly, chromosome: contig-25	100	139	0	0	23	161	37959590	37959452	2.48e-63	257
k141_2446	419	OZ114140.1	Homo sapiens genome assembly, chromosome: contig-25	100	400	0	0	1	400	53036924	53037323	0	739
k141_2071	304	OZ114140.1	Homo sapiens genome assembly, chromosome: contig-25	100	304	0	0	1	304	42811264	42810961	3.16e-155	562
k141_1082	322	OZ114140.1	Homo sapiens genome assembly, chromosome: contig-25	86.26	262	33	3	13	273	40296830	40296571	1.06e-70	281
k141_2084	335	OZ114140.1	Homo sapiens genome assembly, chromosome: contig-25	99.701	335	1	0	1	335	7852333	7851999	9.59e-171	614
k141_921	344	OZ114140.1	Homo sapiens genome assembly, chromosome: contig-25	92.775	346	19	4	5	344	40777975	40778320	3.74e-135	496
k141_1498	341	OZ114140.1	Homo sapiens genome assembly, chromosome: contig-25	100	341	0	0	1	341	19102821	19103161	9.73e-176	630
k141_913	540	OZ114140.1	Homo sapiens genome assembly, chromosome: contig-25	100	540	0	0	1	540	15978123	15978662	0	998
k141_1326	552	OZ114140.1	Homo sapiens genome assembly, chromosome: contig-25	100	552	0	0	1	552	61833552	61834103	0	1020
k141_529	403	OZ114140.1	Homo sapiens genome assembly, chromosome: contig-25	94.03	402	24	0	2	403	22499182	22498781	1.53e-169	610
k141_927	384	OZ114140.1	Homo sapiens genome assembly, chromosome: contig-25	96.396	333	11	1	1	333	59695011	59694680	1.15e-150	547
k141_2109	390	OZ114140.1	Homo sapiens genome assembly, chromosome: contig-25	100	225	0	0	166	390	8814251	8814475	3.44e-111	416
k141_2680	332	OZ114140.1	Homo sapiens genome assembly, chromosome: contig-25	100	332	0	0	1	332	9331176	9330845	9.5e-171	614
k141_2111	302	OZ156202.1	Homo sapiens genome assembly, chromosome: contig-25	99.666	299	1	0	1	299	7816029	7816327	8.78e-151	547
k141_1114	328	OZ114140.1	Homo sapiens genome assembly, chromosome: contig-25	95.107	327	13	2	3	328	40453608	40453284	3.52e-140	512
k141_160	488	OZ105194.1	Homo sapiens genome assembly, chromosome: contig-25	95.374	454	9	2	47	488	21569697	21569244	0	712
k141_1118	380	OZ115670.1	Homo sapiens genome assembly, chromosome: contig-25	100	380	0	0	1	380	29918734	29918355	0	702
k141_544	402	OZ115650.1	Homo sapiens genome assembly, chromosome: contig-25	97.506	401	9	1	3	402	72644580	72644180	0	684
k141_1121	328	OZ115670.1	Homo sapiens genome assembly, chromosome: contig-25	100	328	0	0	1	328	12892783	12893110	5.09e-169	606
k141_2897	302	OZ115650.1	Homo sapiens genome assembly, chromosome: contig-25	99.669	302	1	0	1	302	18291630	18291329	6.12e-153	553
k141_742	355	OZ115650.1	Homo sapiens genome assembly, chromosome: contig-25	98.873	355	4	0	1	355	145633	145279	2.55e-177	634
k141_545	1020	OZ115650.1	Homo sapiens genome assembly, chromosome: contig-25	98.722	1017	10	2	5	1020	2176	1162	0	1803
k141_1122	517	OZ115650.1	Homo sapiens genome assembly, chromosome: contig-25	96.989	465	13	1	1	465	11654433	11654896	0	780
k141_2499	353	OZ115650.1	Homo sapiens genome assembly, chromosome: contig-25	100	353	0	0	1	353	80037467	80037115	0	652
k141_1126	399	OZ115650.1	Homo sapiens genome assembly, chromosome: contig-25	98.496	399	6	0	1	399	18034926	18034528	0	704
k141_1529	304	OZ115650.1	Homo sapiens genome assembly, chromosome: contig-25	99.671	304	1	0	1	304	91991943	91991640	4.77e-154	556
k141_1709	401	OZ115650.1	Homo sapiens genome assembly, chromosome: contig-25	98.504	401	6	0	1	401	8029353	8029753	0	708
k141_2135	337	OZ115650.1	Homo sapiens genome assembly, chromosome: contig-25	98.22	337	6	0	1	337	17951808	17951472	5.28e-164	590
k141_1534	316	OZ115650.1	Homo sapiens genome assembly, chromosome: contig-25	99.051	316	3	0	1	316	11685486	11685801	2.3e-157	568
k141_2329	373	OZ115650.1	Homo sapiens genome assembly, chromosome: contig-25	100	373	0	0	1	373	19126079	19126451	0	689
k141_1535	326	OZ112316.1	Homo sapiens genome assembly, chromosome: contig-25	100	326	0	0	1	326	29320465	29320790	6.53e-168	603
k141_1923	327	OZ112316.1	Homo sapiens genome assembly, chromosome: contig-25	99.245	265	2	0	1	265	29562892	29562628	1.15e-130	479
k141_1925	374	OZ105194.1	Homo sapiens genome assembly, chromosome: contig-25	98.298	235	4	0	127	361	60642160	60642394	1.37e-110	412
k141_2333	311	OZ115650.1	Homo sapiens genome assembly, chromosome: contig-25	98.305	295	2	1	19	310	58273185	58273479	2.99e-141	514
k141_371	325	OZ115650.1	Homo sapiens genome assembly, chromosome: contig-25	99.655	290	1	0	36	325	53098028	53098317	3.12e-146	531
k141_184	459	OZ115650.1	Homo sapiens genome assembly, chromosome: contig-25	96.537	462	13	3	1	459	12670745	12671206	0	761
k141_2711	318	OZ115670.1	Homo sapiens genome assembly, chromosome: contig-25	98.969	291	1	1	28	318	36227189	36227477	6.58e-143	520
k141_2335	321	OZ115650.1	Homo sapiens genome assembly, chromosome: contig-25	100	214	0	0	1	214	68206143	68205930	1.17e-105	396
k141_1929	346	OZ115650.1	Homo sapiens genome assembly, chromosome: contig-25	98.805	251	3	0	1	251	19993228	19993478	3.46e-121	448
k141_1539	397	OZ115650.1	Homo sapiens genome assembly, chromosome: contig-25	98.489	397	6	0	1	397	11161428	11161824	0	701
k141_1540	390	OZ115650.1	Homo sapiens genome assembly, chromosome: contig-25	94.554	404	8	4	1	390	72497454	72497857	1.32e-170	612
k141_375	304	OZ105194.1	Homo sapiens genome assembly, chromosome: contig-25	99.671	304	1	0	1	304	52712837	52713140	4.77e-154	556
k141_1937	417	OZ115650.1	Homo sapiens genome assembly, chromosome: contig-25	98.433	319	5	0	1	319	9891428	9891110	1.45e-155	562
k141_193	387	OZ115650.1	Homo sapiens genome assembly, chromosome: contig-25	99.742	387	1	0	1	387	20800680	20800294	0	710
k141_2521	376	OZ115650.1	Homo sapiens genome assembly, chromosome: contig-25	97.606	376	9	0	1	376	62715689	62716064	1.25e-180	645
k141_1726	716	OZ105194.1	Homo sapiens genome assembly, chromosome: contig-25	98.603	716	6	1	1	716	7515	6804	0	1264
k141_385	479	OZ115650.1	Homo sapiens genome assembly, chromosome: contig-25	97.512	402	9	1	1	402	6703776	6704176	0	686
k141_1727	305	OZ105194.1	Homo sapiens genome assembly, chromosome: contig-25	100	305	0	0	1	305	44645247	44644943	2.86e-156	564
k141_386	302	OZ112316.1	Homo sapiens genome assembly, chromosome: contig-25	99.01	303	2	1	1	302	19688767	19689069	1.33e-149	542
k141_2721	369	OZ115650.1	Homo sapiens genome assembly, chromosome: contig-25	99.458	369	2	0	1	369	92007757	92007389	0	671
k141_1548	387	OZ115650.1	Homo sapiens genome assembly, chromosome: contig-25	98.45	387	6	0	1	387	10931820	10932206	0	682
k141_769	959	OZ105194.1	Homo sapiens genome assembly, chromosome: contig-25	99.479	959	4	1	1	959	61591141	61590184	0	1742
k141_2725	328	OZ115650.1	Homo sapiens genome assembly, chromosome: contig-25	99.5	200	1	0	97	296	21490875	21491074	3.38e-96	364
k141_578	305	OZ115650.1	Homo sapiens genome assembly, chromosome: contig-25	98.142	323	5	1	4	325	10607227	10606905	1.11e-155	562
k141_2531	316	OZ115650.1	Homo sapiens genome assembly, chromosome: contig-25	99.684	316	1	0	1	316	42223155	42222840	1.06e-160	579
k141_773	498	OZ115650.1	Homo sapiens genome assembly, chromosome: contig-25	98.73	315	4	0	1	315	11332322	11332008	6.33e-155	560
k141_581	367	OZ115650.1	Homo sapiens genome assembly, chromosome: contig-25	100	367	0	0	1	367	92001683	92002049	0	678
k141_969	476	OZ115650.1	Homo sapiens genome assembly, chromosome: contig-25	99.7	333	1	0	144	476	11008242	11008574	5.9e-170	610
k141_970	306	OZ115650.1	Homo sapiens genome assembly, chromosome: contig-25	99.342	304	2	0	3	306	18128510	18128207	2.24e-152	551
k141_3072	355	OZ112316.1	Homo sapiens genome assembly, chromosome: contig-25	100	213	0	0	1	213	34246208	34246420	4.71e-105	394
k141_1751	443	OZ115650.1	Homo sapiens genome assembly, chromosome: contig-25	100	443	0	0	1	443	11332956	11333398	0	819
k141_1301	336	AP023608.1	Homo sapiens genome assembly, chromosome: contig-250	98.214	336	6	0	1	336	54795	55130	5.84e-163	588
k141_174	451	OZ110745.1	Homo sapiens genome assembly, chromosome: contig-251	100	451	0	0	1	451	33289323	33289773	0	833
k141_2511	381	OZ110745.1	Homo sapiens genome assembly, chromosome: contig-251	99.465	374	2	0	1	374	33290516	33290889	0	680
k141_587	372	OZ104807.1	Homo sapiens genome assembly, chromosome: contig-255	100	370	0	0	1	370	60783231	60783600	0	684
k141_2484	549	OZ114291.1	Homo sapiens genome assembly, chromosome: contig-256	99.271	549	4	0	1	549	334007	334555	0	992
k141_723	329	OZ114293.1	Homo sapiens genome assembly, chromosome: contig-258	99.392	329	2	0	1	329	39419	39091	9.47e-166	597
k141_1171	328	OZ105473.1	Homo sapiens genome assembly, chromosome: contig-26	99.695	328	1	0	1	328	35906	35579	2.37e-167	601
k141_1366	307	AC018541.7	Homo sapiens genome assembly, chromosome: contig-26	100	203	0	0	1	203	48147	48349	1.45e-99	375
k141_2781	337	OZ114141.1	Homo sapiens genome assembly, chromosome: contig-26	100	337	0	0	1	337	29732458	29732122	1.6e-173	623
k141_843	376	OZ114141.1	Homo sapiens genome assembly, chromosome: contig-26	99.615	260	1	0	19	278	65285972	65286231	5.35e-129	475
k141_1838	507	OZ135420.1	Homo sapiens genome assembly, chromosome: contig-26	93.738	511	26	4	1	507	26032338	26031830	0	761
k141_2029	409	OZ114141.1	Homo sapiens genome assembly, chromosome: contig-26	98.778	409	5	0	1	409	34488308	34488716	0	728
k141_663	318	OZ114141.1	Homo sapiens genome assembly, chromosome: contig-26	100	470	0	0	1	470	65282829	65283298	0	869
k141_664	441	OZ114141.1	Homo sapiens genome assembly, chromosome: contig-26	97.878	377	6	1	1	377	33524508	33524134	0	651
k141_1049	319	OZ114141.1	Homo sapiens genome assembly, chromosome: contig-26	99.471	189	1	0	131	319	18738267	18738455	1.31e-89	344
k141_3014	402	OZ114141.1	Homo sapiens genome assembly, chromosome: contig-26	98.496	399	6	0	4	402	35172903	35172505	0	704
k141_297	833	OZ114141.1	Homo sapiens genome assembly, chromosome: contig-26	99.64	833	3	0	1	833	65364133	65364965	0	1522
k141_2633	310	OZ114122.1	Homo sapiens genome assembly, chromosome: contig-26	100	310	0	0	1	310	50680188	50679879	1.49e-158	573
k141_2634	301	OZ114141.1	Homo sapiens genome assembly, chromosome: contig-26	99.336	301	2	0	1	301	65322422	65322722	3.14e-150	545
k141_2249	306	OZ114141.1	Homo sapiens genome assembly, chromosome: contig-26	100	238	0	0	69	306	63755478	63755241	1.56e-118	440
k141_2069	599	OZ099883.1	Homo sapiens genome assembly, chromosome: contig-26	97.114	589	17	0	11	599	10298311	10298899	0	994
k141_3052	429	OZ117475.1	Homo sapiens genome assembly, chromosome: contig-26	99.767	429	1	0	1	429	16473882	16473454	0	787
k141_334	355	OZ114141.1	Homo sapiens genome assembly, chromosome: contig-26	100	194	0	0	1	194	30633024	30633217	5.3e-94	359
k141_1503	374	OZ114141.1	Homo sapiens genome assembly, chromosome: contig-26	98.396	374	6	0	1	374	33488698	33488325	0	658
k141_1105	448	OZ114141.1	Homo sapiens genome assembly, chromosome: contig-26	100	208	0	0	1	208	31444117	31443910	1.13e-101	385
k141_339	396	OZ114141.1	Homo sapiens genome assembly, chromosome: contig-26	99.747	396	1	0	1	396	65299542	65299937	0	726
k141_2504	638	OZ104803.1	Homo sapiens genome assembly, chromosome: contig-26	98.505	602	8	1	4	604	8427800	8427199	0	1061
k141_555	498	OZ112317.1	Homo sapiens genome assembly, chromosome: contig-26	92.69	342	23	2	158	498	4003095	4003435	2.34e-134	492
k141_370	436	OZ105473.1	Homo sapiens genome assembly, chromosome: contig-26	99.083	436	4	0	1	436	105387	105822	0	784
k141_2720	514	OZ112317.1	Homo sapiens genome assembly, chromosome: contig-26	99.611	514	2	0	1	514	1683690	1684203	0	939
k141_3030	393	OZ105716.1	Homo sapiens genome assembly, chromosome: contig-260	94.363	408	8	9	1	393	37270	37677	4.12e-170	612
k141_920	308	OZ114300.1	Homo sapiens genome assembly, chromosome: contig-265	100	224	0	0	1	224	8040	8263	9.5e-111	414
k141_2610	413	OZ096508.1	Homo sapiens genome assembly, chromosome: contig-267	90.244	410	36	2	6	413	16134650	16134243	3.47e-146	532
k141_1253	310	OZ108976.1	Homo sapiens genome assembly, chromosome: contig-27	99.355	310	2	0	1	310	27350176	27349867	3.21e-155	562
k141_670	335	OZ114142.1	Homo sapiens genome assembly, chromosome: contig-27	98.806	335	4	0	1	335	1858660	1858994	9.63e-166	597
k141_2441	439	OZ162820.1	Homo sapiens genome assembly, chromosome: contig-27	97.039	439	13	0	1	439	28421349	28420911	0	739
k141_1079	763	OZ108976.1	Homo sapiens genome assembly, chromosome: contig-27	99.738	763	2	0	1	763	6948389	6949151	0	1399
k141_2456	302	OZ108976.1	Homo sapiens genome assembly, chromosome: contig-27	99.338	302	2	0	1	302	73817431	73817130	8.78e-151	547
k141_847	829	OZ106990.1	Homo sapiens genome assembly, chromosome: contig-273	99.759	829	2	0	1	829	33338063	33338891	0	1520
k141_2865	310	OZ103894.1	Homo sapiens genome assembly, chromosome: contig-273	100	310	0	0	1	310	11831858	11831549	1.49e-158	573
k141_1884	429	OZ161186.1	Homo sapiens genome assembly, chromosome: contig-278	99.412	340	2	0	1	340	19689365	19689704	9.76e-172	617
k141_1436	320	OZ116557.1	Homo sapiens genome assembly, chromosome: contig-28	97.812	320	7	0	1	320	1624684	1624365	2.01e-152	553
k141_2275	572	OZ111584.1	Homo sapiens genome assembly, chromosome: contig-28	99.825	572	1	0	1	572	90473695	90473124	0	1051
k141_2687	516	OZ106998.1	Homo sapiens genome assembly, chromosome: contig-281	99.385	325	2	0	1	325	33884066	33883742	8.39e-164	590
k141_1530	302	OZ106998.1	Homo sapiens genome assembly, chromosome: contig-281	99.669	302	1	0	1	302	38857560	38857861	6.12e-153	553
k141_553	670	OZ106998.1	Homo sapiens genome assembly, chromosome: contig-281	97.914	671	13	1	1	670	35963436	35964106	0	1160
k141_949	481	OZ106998.1	Homo sapiens genome assembly, chromosome: contig-281	99.168	481	4	0	1	481	37403676	37404156	0	867
k141_760	306	OZ106998.1	Homo sapiens genome assembly, chromosome: contig-281	100	220	0	0	1	220	26797749	26797530	5.12e-109	407
k141_1142	459	OZ106998.1	Homo sapiens genome assembly, chromosome: contig-281	98.911	459	4	1	1	459	38113575	38114032	0	819
k141_1725	327	OZ106998.1	Homo sapiens genome assembly, chromosome: contig-281	96.96	329	5	2	3	327	39606822	39607149	3.12e-151	547
k141_192	499	OZ106998.1	Homo sapiens genome assembly, chromosome: contig-281	99.522	418	2	0	1	418	38882782	38883199	0	761
k141_1160	344	OZ106998.1	Homo sapiens genome assembly, chromosome: contig-281	100	344	0	0	1	344	7073953	7074296	6.84e-178	636
k141_1738	385	OZ106998.1	Homo sapiens genome assembly, chromosome: contig-281	98.611	360	4	1	26	385	38937663	38937305	7.73e-178	636
k141_779	378	OZ106998.1	Homo sapiens genome assembly, chromosome: contig-281	99.467	375	2	0	4	378	38050158	38049784	0	682
k141_850	416	OZ096524.1	Homo sapiens genome assembly, chromosome: contig-283	98.806	335	3	1	82	416	56047746	56047413	4.4e-165	595
k141_771	516	OZ107003.1	Homo sapiens genome assembly, chromosome: contig-286	98.45	516	8	0	1	516	56974942	56974427	0	909
k141_58	459	OZ100464.1	Homo sapiens genome assembly, chromosome: contig-289	99.363	314	2	0	146	459	26163405	26163718	2.97e-157	569
k141_2692	348	OZ104806.1	Homo sapiens genome assembly, chromosome: contig-29	96.264	348	13	0	1	348	63330593	63330940	1.98e-158	571
k141_392	319	NG_051556.1	Homo sapiens genome assembly, chromosome: contig-290	97.468	316	5	2	4	319	49608	49296	6.56e-148	536
k141_1021	364	OZ116151.1	Homo sapiens genome assembly, chromosome: contig-290	100	364	0	0	1	364	8510951	8511314	0	673
k141_2033	305	OZ116151.1	Homo sapiens genome assembly, chromosome: contig-290	97.328	262	7	0	44	305	1474561	1474300	3.32e-120	446
k141_146	313	OZ116151.1	Homo sapiens genome assembly, chromosome: contig-290	99.361	313	2	0	1	313	13890964	13890652	7.02e-157	568
k141_2291	674	OZ117382.1	Homo sapiens genome assembly, chromosome: contig-291	99.794	485	1	0	116	600	55028	55512	0	891
k141_1291	435	OZ100467.1	Homo sapiens genome assembly, chromosome: contig-292	94.86	428	22	0	1	428	35261521	35261948	0	669
k141_518	641	OZ117383.1	Homo sapiens genome assembly, chromosome: contig-292	98.068	207	3	1	1	206	10662463	10662257	1.01e-93	359
k141_551	319	OZ107009.1	Homo sapiens genome assembly, chromosome: contig-292	100	311	0	0	9	319	2296239	2296549	1.39e-159	575
k141_2920	550	OZ107009.1	Homo sapiens genome assembly, chromosome: contig-292	100	536	0	0	15	550	29859	30394	0	990
k141_2277	517	OZ107010.1	Homo sapiens genome assembly, chromosome: contig-293	100	517	0	0	1	517	90527328	90527844	0	955
k141_1242	313	OZ157948.1	Homo sapiens genome assembly, chromosome: contig-294	98.089	314	5	1	1	313	32341972	32342285	3.27e-150	545
k141_842	357	OZ116157.1	Homo sapiens genome assembly, chromosome: contig-296	98.99	198	2	0	1	198	37545179	37545376	6.86e-93	355
k141_644	311	OZ116157.1	Homo sapiens genome assembly, chromosome: contig-296	98.12	266	5	0	1	266	81640930	81640665	9.36e-126	464
k141_869	424	OZ116157.1	Homo sapiens genome assembly, chromosome: contig-296	99.289	422	3	0	3	424	79046987	79046566	0	763
k141_538	339	OZ116157.1	Homo sapiens genome assembly, chromosome: contig-296	99.648	284	1	0	56	339	79432801	79432518	2.18e-142	520
k141_1365	304	AL353791.7	Homo sapiens genome assembly, chromosome: contig-297	100	304	0	0	1	304	108282	108585	1.03e-155	562
k141_201	311	OZ105184.1	Homo sapiens genome assembly, chromosome: contig-297	99.678	311	1	0	1	311	67232251	67232561	6.29e-158	569
k141_1226	307	OZ114009.1	Homo sapiens genome assembly, chromosome: contig-297	100	252	0	0	56	307	32647074	32647325	2.56e-126	466
k141_1814	370	OZ114009.1	Homo sapiens genome assembly, chromosome: contig-297	100	269	0	0	102	370	41742971	41742703	1.12e-135	497
k141_2391	334	OZ114009.1	Homo sapiens genome assembly, chromosome: contig-297	99.468	188	1	0	1	188	40237199	40237012	4.96e-89	342
k141_1415	396	OZ114009.1	Homo sapiens genome assembly, chromosome: contig-297	96.474	397	13	1	1	396	47623918	47623522	0	654
k141_1237	362	OZ114009.1	Homo sapiens genome assembly, chromosome: contig-297	99.446	361	2	0	2	362	41979891	41980251	0	656
k141_2014	336	OZ114009.1	Homo sapiens genome assembly, chromosome: contig-297	97.619	336	8	0	1	336	33411010	33410675	1.26e-159	577
k141_461	303	OZ114009.1	Homo sapiens genome assembly, chromosome: contig-297	99.67	303	1	0	1	303	40094386	40094084	5.24e-153	555
k141_1843	322	OZ114009.1	Homo sapiens genome assembly, chromosome: contig-297	98.566	279	4	0	1	279	14422860	14423138	1.24e-134	494
k141_85	371	OZ114009.1	Homo sapiens genome assembly, chromosome: contig-297	100	371	0	0	1	371	2427621	2427251	0	686
k141_870	476	OZ114009.1	Homo sapiens genome assembly, chromosome: contig-297	97.899	476	9	1	1	476	39911768	39912242	0	822
k141_101	314	OZ103918.1	Homo sapiens genome assembly, chromosome: contig-297	100	314	0	0	1	314	234950	234637	9.05e-161	580
k141_102	937	OZ114009.1	Homo sapiens genome assembly, chromosome: contig-297	99.037	935	9	0	3	937	42151303	42150369	0	1677
k141_881	355	OZ114009.1	Homo sapiens genome assembly, chromosome: contig-297	100	355	0	0	1	355	19538129	19537775	0	656
k141_682	401	OZ114009.1	Homo sapiens genome assembly, chromosome: contig-297	100	401	0	0	1	401	42946363	42946763	0	741
k141_2255	318	OZ114009.1	Homo sapiens genome assembly, chromosome: contig-297	100	318	0	0	1	318	30403693	30403376	5.48e-163	588
k141_1871	328	OZ114009.1	Homo sapiens genome assembly, chromosome: contig-297	98.851	261	0	3	70	328	41502548	41502807	3.59e-125	462
k141_2647	385	OZ114009.1	Homo sapiens genome assembly, chromosome: contig-297	100	385	0	0	1	385	35758084	35758468	0	712
k141_3044	332	OZ114009.1	Homo sapiens genome assembly, chromosome: contig-297	99.099	333	2	1	1	332	48139272	48139604	9.57e-166	597
k141_907	324	OZ114009.1	Homo sapiens genome assembly, chromosome: contig-297	99.65	286	1	0	39	324	40415894	40415609	1.6e-143	523
k141_2462	302	OZ114009.1	Homo sapiens genome assembly, chromosome: contig-297	100	302	0	0	1	302	41576775	41577076	4.05e-154	558
k141_2672	621	OZ114011.1	Homo sapiens genome assembly, chromosome: contig-297	100	621	0	0	1	621	79644758	79645378	0	1147
k141_2669	381	OZ114009.1	Homo sapiens genome assembly, chromosome: contig-297	98.425	381	6	0	1	381	43360578	43360198	0	671
k141_2678	316	OZ114009.1	Homo sapiens genome assembly, chromosome: contig-297	100	306	0	0	1	306	14199329	14199634	2.55e-156	566
k141_1900	338	OZ114009.1	Homo sapiens genome assembly, chromosome: contig-297	100	338	0	0	1	338	28650	28987	4.48e-174	625
k141_1906	409	OZ114009.1	Homo sapiens genome assembly, chromosome: contig-297	99.022	409	4	0	1	409	48181621	48181213	0	734
k141_363	334	OZ105184.1	Homo sapiens genome assembly, chromosome: contig-297	99.695	328	1	0	1	328	27288615	27288942	2.41e-167	601
k141_1358	309	OZ105184.1	Homo sapiens genome assembly, chromosome: contig-297	99.676	309	1	0	1	309	25115737	25116045	8.07e-157	566
k141_957	438	OZ105184.1	Homo sapiens genome assembly, chromosome: contig-297	99.543	438	2	0	1	438	26103262	26103699	0	798
k141_568	330	OZ105184.1	Homo sapiens genome assembly, chromosome: contig-297	100	330	0	0	1	330	22725712	22726041	3.96e-170	610
k141_1549	349	OZ105184.1	Homo sapiens genome assembly, chromosome: contig-297	99.427	349	2	0	1	349	23186256	23185908	2.5e-177	634
k141_1736	330	OZ105184.1	Homo sapiens genome assembly, chromosome: contig-297	99.697	330	1	0	1	330	19377368	19377039	1.84e-168	604
k141_1243	407	OZ115811.1	Homo sapiens genome assembly, chromosome: contig-298	99.509	407	2	0	1	407	787109	786703	0	741
k141_1840	313	OZ115811.1	Homo sapiens genome assembly, chromosome: contig-298	99.681	313	1	0	1	313	2041350	2041038	1.5e-158	573
k141_2428	541	OZ110792.1	Homo sapiens genome assembly, chromosome: contig-298	99.63	541	2	0	1	541	2847810	2847270	0	989
k141_2655	1113	OZ115811.1	Homo sapiens genome assembly, chromosome: contig-298	98.603	1074	14	1	1	1074	9677290	9678362	0	1899
k141_724	748	OZ115811.1	Homo sapiens genome assembly, chromosome: contig-298	99.866	748	1	0	1	748	993663	992916	0	1376
k141_2875	323	OZ115811.1	Homo sapiens genome assembly, chromosome: contig-298	100	323	0	0	1	323	1818287	1817965	9.28e-166	597
k141_1909	332	OZ115811.1	Homo sapiens genome assembly, chromosome: contig-298	95.495	333	14	1	1	332	1885315	1884983	9.85e-146	531
k141_2334	319	OZ110792.1	Homo sapiens genome assembly, chromosome: contig-298	99.687	319	1	0	1	319	90806	91124	2.31e-162	584
k141_2727	368	OZ106616.1	Homo sapiens genome assembly, chromosome: contig-299	97.283	368	10	0	1	368	37380049	37379682	1.59e-174	625
k141_2923	419	OZ105492.1	Homo sapiens genome assembly, chromosome: contig-299	100	419	0	0	1	419	57844645	57845063	0	774
k141_396	420	OZ115650.1	Homo sapiens genome assembly, chromosome: contig-299	100	420	0	0	1	420	72504854	72504435	0	776
k141_1377	337	OZ115812.1	Homo sapiens genome assembly, chromosome: contig-299	97.097	310	7	1	30	337	10683754	10684063	5.95e-143	521
k141_594	338	OZ114011.1	Homo sapiens genome assembly, chromosome: contig-299	95.184	353	2	1	1	338	73863834	73863482	1.27e-149	544
k141_2387	409	OZ114011.1	Homo sapiens genome assembly, chromosome: contig-299	95.929	393	16	0	1	393	73509139	73508747	7.07e-178	638
k141_1816	305	OZ114011.1	Homo sapiens genome assembly, chromosome: contig-299	99.672	305	1	0	1	305	17526458	17526154	4.08e-154	558
k141_1622	410	OZ114011.1	Homo sapiens genome assembly, chromosome: contig-299	99.712	347	1	0	64	410	71687975	71688321	2.55e-177	636
k141_456	367	OZ114011.1	Homo sapiens genome assembly, chromosome: contig-299	96.185	367	12	1	1	367	69646146	69646510	2.96e-166	599
k141_1235	460	OZ114011.1	Homo sapiens genome assembly, chromosome: contig-299	99.564	459	2	0	1	459	19438833	19439291	0	837
k141_1832	337	OZ114011.1	Homo sapiens genome assembly, chromosome: contig-299	95.926	270	11	0	1	270	16834208	16833939	6.21e-118	438
k141_2996	628	OZ114011.1	Homo sapiens genome assembly, chromosome: contig-299	99.817	546	1	0	83	628	16475	17020	0	1003
k141_854	307	OZ114011.1	Homo sapiens genome assembly, chromosome: contig-299	100	307	0	0	1	307	17629710	17629404	6.83e-157	568
k141_83	361	OZ114011.1	Homo sapiens genome assembly, chromosome: contig-299	100	361	0	0	1	361	31671	31311	0	667
k141_863	319	OZ114011.1	Homo sapiens genome assembly, chromosome: contig-299	100	319	0	0	1	319	73489977	73489659	1.52e-163	590
k141_2228	333	OZ114011.1	Homo sapiens genome assembly, chromosome: contig-299	94.03	335	17	3	1	333	69608784	69608451	5.96e-138	505
k141_667	325	OZ114011.1	Homo sapiens genome assembly, chromosome: contig-299	96.538	260	8	1	62	320	34726375	34726116	3.59e-115	429
k141_1060	378	OZ114011.1	Homo sapiens genome assembly, chromosome: contig-299	98.942	378	4	0	1	378	49278034	49277657	0	676
k141_1453	366	OZ115812.1	Homo sapiens genome assembly, chromosome: contig-299	99.454	366	2	0	1	366	10737604	10737239	0	665
k141_2434	469	OZ114011.1	Homo sapiens genome assembly, chromosome: contig-299	99.784	464	1	0	6	469	19433471	19433934	0	852
k141_3018	350	OZ114011.1	Homo sapiens genome assembly, chromosome: contig-299	96.61	354	7	2	1	350	16821397	16821749	2.84e-161	582
k141_2250	319	OZ114011.1	Homo sapiens genome assembly, chromosome: contig-299	98.083	313	6	0	7	319	67507189	67506877	3.36e-150	545
k141_1460	320	OZ114011.1	Homo sapiens genome assembly, chromosome: contig-299	94.921	315	16	0	6	320	26665364	26665678	1.24e-134	494
k141_1463	419	OZ114011.1	Homo sapiens genome assembly, chromosome: contig-299	100	304	0	0	1	304	78743771	78743468	4.52e-155	562
k141_115	466	OZ114011.1	Homo sapiens genome assembly, chromosome: contig-299	99.571	466	2	0	1	466	93199384	93199849	0	850
k141_116	418	OZ115812.1	Homo sapiens genome assembly, chromosome: contig-299	95.696	395	17	0	24	418	11282555	11282949	2.62e-177	636
k141_1299	415	OZ114011.1	Homo sapiens genome assembly, chromosome: contig-299	100	415	0	0	1	415	32329118	32328704	0	767
k141_698	326	OZ115812.1	Homo sapiens genome assembly, chromosome: contig-299	100	221	0	0	106	326	13950607	13950387	4.71e-109	409
k141_706	327	OZ114011.1	Homo sapiens genome assembly, chromosome: contig-299	100	327	0	0	1	327	9648518	9648192	5.62e-168	604
k141_1095	332	OZ115812.1	Homo sapiens genome assembly, chromosome: contig-299	100	332	0	0	1	332	10334458	10334789	9.5e-171	614
k141_714	664	OZ114011.1	Homo sapiens genome assembly, chromosome: contig-299	96.536	664	23	0	1	664	93190053	93190716	0	1099
k141_2092	546	OZ117390.1	Homo sapiens genome assembly, chromosome: contig-299	98.725	549	4	2	1	546	4261708	4262256	0	972
k141_1316	325	OZ114011.1	Homo sapiens genome assembly, chromosome: contig-299	97.546	326	7	1	1	325	73362489	73362814	1.59e-153	556
k141_1696	389	OZ114011.1	Homo sapiens genome assembly, chromosome: contig-299	100	389	0	0	1	389	68735	69123	0	719
k141_1330	324	OZ114011.1	Homo sapiens genome assembly, chromosome: contig-299	99.678	311	1	0	1	311	33264	32954	2.03e-157	569
k141_2483	379	OZ114011.1	Homo sapiens genome assembly, chromosome: contig-299	98.953	382	1	1	1	379	17678564	17678183	0	680
k141_2113	320	OZ115812.1	Homo sapiens genome assembly, chromosome: contig-299	99.078	217	2	0	104	320	21609481	21609697	1.67e-103	390
k141_1333	310	OZ115812.1	Homo sapiens genome assembly, chromosome: contig-299	100	310	0	0	1	310	22329649	22329958	1.49e-158	573
k141_1531	331	OZ106616.1	Homo sapiens genome assembly, chromosome: contig-299	98.792	331	4	0	1	331	37608907	37609237	5.17e-164	590
k141_1718	361	OZ105492.1	Homo sapiens genome assembly, chromosome: contig-299	100	303	0	0	1	303	35057714	35057412	4.45e-155	560
k141_1749	367	OZ105492.1	Homo sapiens genome assembly, chromosome: contig-299	97.275	367	10	0	1	367	2978365	2977999	5.7e-174	623
k141_1754	352	OZ106616.1	Homo sapiens genome assembly, chromosome: contig-299	97.727	352	8	0	1	352	38596809	38597160	5.5e-169	606
k141_267	311	OZ114118.1	Homo sapiens genome assembly, chromosome: contig-3	100	184	0	0	128	311	1128615	1128432	1.65e-88	340
k141_1632	318	OZ109517.1	Homo sapiens genome assembly, chromosome: contig-30	100	318	0	0	1	318	9853583	9853900	5.46e-163	588
k141_2219	318	OZ109517.1	Homo sapiens genome assembly, chromosome: contig-30	97.17	318	9	0	1	318	528870	528553	5.57e-148	538
k141_2072	392	OZ109517.1	Homo sapiens genome assembly, chromosome: contig-30	99.567	231	1	0	162	392	18744976	18744746	7.44e-113	422
k141_2866	378	OZ109517.1	Homo sapiens genome assembly, chromosome: contig-30	96.364	220	7	1	44	262	4741489	4741270	1.58e-94	361
k141_2861	303	OZ101703.1	Homo sapiens genome assembly, chromosome: contig-30	98.643	221	3	0	1	221	95027795	95028015	4.37e-104	392
k141_725	319	OZ109517.1	Homo sapiens genome assembly, chromosome: contig-30	100	181	0	0	1	181	34214696	34214516	7.92e-87	335
k141_2885	381	OZ109517.1	Homo sapiens genome assembly, chromosome: contig-30	99.429	175	1	0	1	175	10223913	10224087	9.73e-82	318
k141_1259	373	OZ114012.1	Homo sapiens genome assembly, chromosome: contig-300	99.464	373	2	0	1	373	38099272	38098900	0	678
k141_1260	402	OZ114012.1	Homo sapiens genome assembly, chromosome: contig-300	96.121	232	9	0	139	370	30457981	30457750	4.65e-100	379
k141_3008	779	OZ114012.1	Homo sapiens genome assembly, chromosome: contig-300	99.597	744	3	0	36	779	38715682	38716425	0	1358
k141_2095	403	OZ114012.1	Homo sapiens genome assembly, chromosome: contig-300	100	183	0	0	1	183	1841844	1842026	7.95e-88	339
k141_918	342	OZ114012.1	Homo sapiens genome assembly, chromosome: contig-300	99.708	342	1	0	1	342	1883589	1883930	1.26e-174	627
k141_2243	319	OZ110795.1	Homo sapiens genome assembly, chromosome: contig-301	100	203	0	0	1	203	68576	68778	4.66e-99	375
k141_2124	315	OZ110795.1	Homo sapiens genome assembly, chromosome: contig-301	99.048	315	3	0	1	315	4937837	4938151	8.25e-157	566
k141_189	385	OZ110795.1	Homo sapiens genome assembly, chromosome: contig-301	98.799	333	4	0	1	333	5071998	5072330	4.72e-165	593
k141_2200	395	OZ114014.1	Homo sapiens genome assembly, chromosome: contig-302	95.696	395	14	1	1	395	1876613	1876222	3.17e-176	632
k141_2793	313	OZ114014.1	Homo sapiens genome assembly, chromosome: contig-302	99.07	215	2	0	1	215	1592184	1591970	2.1e-102	387
k141_2404	326	OZ114014.1	Homo sapiens genome assembly, chromosome: contig-302	99.363	314	2	0	13	326	1669440	1669127	2.03e-157	569
k141_2829	384	OZ114014.1	Homo sapiens genome assembly, chromosome: contig-302	98.438	384	5	1	1	384	1855472	1855090	0	675
k141_2652	562	OZ114014.1	Homo sapiens genome assembly, chromosome: contig-302	99.822	562	1	0	1	562	1651238	1650677	0	1033
k141_2148	345	OZ115668.1	Homo sapiens genome assembly, chromosome: contig-303	99.42	345	2	0	1	345	61397585	61397241	4.13e-175	627
k141_1250	351	OZ114015.1	Homo sapiens genome assembly, chromosome: contig-303	100	351	0	0	1	351	52635756	52636106	0	649
k141_3001	531	OZ114015.1	Homo sapiens genome assembly, chromosome: contig-303	100	531	0	0	1	531	11637161	11637691	0	981
k141_331	613	OZ114015.1	Homo sapiens genome assembly, chromosome: contig-303	95.44	614	24	4	1	613	11152118	11152728	0	976
k141_390	310	AF164612.1	Homo sapiens genome assembly, chromosome: contig-304	96.774	310	10	0	1	310	5617	5926	2.3e-142	518
k141_62	302	OZ114016.1	Homo sapiens genome assembly, chromosome: contig-304	99.333	300	2	0	3	302	25847740	25847441	1.13e-149	544
k141_649	339	OZ104176.1	Homo sapiens genome assembly, chromosome: contig-305	99.705	339	1	0	1	339	5986678	5987016	5.78e-173	621
k141_277	658	OZ127981.1	Homo sapiens genome assembly, chromosome: contig-305	99.696	658	2	0	1	658	87918031	87918688	0	1205
k141_2149	458	OZ112348.1	Homo sapiens genome assembly, chromosome: contig-306	99.563	458	2	0	1	458	3897	4354	0	835
k141_1821	572	OZ114019.1	Homo sapiens genome assembly, chromosome: contig-307	99.825	572	1	0	1	572	45699795	45700366	0	1051
k141_2624	346	OZ110801.1	Homo sapiens genome assembly, chromosome: contig-307	100	189	0	0	158	346	86358611	86358423	3.1e-91	350
k141_2439	529	OZ159969.1	Homo sapiens genome assembly, chromosome: contig-307	99.648	284	1	0	1	284	155556	155839	3.55e-142	520
k141_2258	301	OZ100482.1	Homo sapiens genome assembly, chromosome: contig-307	100	301	0	0	1	301	21577915	21578215	1.45e-153	556
k141_1491	376	OZ110801.1	Homo sapiens genome assembly, chromosome: contig-307	100	376	0	0	1	376	40152294	40151919	0	695
k141_3016	371	OZ110802.1	Homo sapiens genome assembly, chromosome: contig-308	100	371	0	0	1	371	4383330	4382960	0	686
k141_1239	346	OZ117400.1	Homo sapiens genome assembly, chromosome: contig-309	100	346	0	0	1	346	15212815	15213160	1.63e-178	640
k141_266	304	OZ117400.1	Homo sapiens genome assembly, chromosome: contig-309	99.671	304	1	0	1	304	58487701	58487398	1.46e-153	556
k141_2800	337	OZ117400.1	Homo sapiens genome assembly, chromosome: contig-309	97.041	338	9	1	1	337	7736671	7736334	7.59e-157	568
k141_857	303	OZ117400.1	Homo sapiens genome assembly, chromosome: contig-309	99.163	239	2	0	1	239	34740857	34741095	9.21e-116	431
k141_2419	307	OZ117400.1	Homo sapiens genome assembly, chromosome: contig-309	100	307	0	0	1	307	47256198	47255892	6.84e-157	568
k141_892	304	OZ117400.1	Homo sapiens genome assembly, chromosome: contig-309	90.283	247	23	1	2	248	43973274	43973519	5.84e-83	322
k141_1703	3054	OZ104680.1	Homo sapiens genome assembly, chromosome: contig-309	99.836	3054	5	0	1	3054	32542025	32545078	0	5613
k141_1355	335	OZ104680.1	Homo sapiens genome assembly, chromosome: contig-309	96.805	313	10	0	23	335	15423353	15423041	5.4e-144	523
k141_557	393	OZ107026.1	Homo sapiens genome assembly, chromosome: contig-309	99.746	393	1	0	1	393	224901	224509	0	721
k141_1363	375	OZ107026.1	Homo sapiens genome assembly, chromosome: contig-309	100	363	0	0	13	375	323730	324092	0	671
k141_372	541	OZ107026.1	Homo sapiens genome assembly, chromosome: contig-309	98.158	543	6	3	1	541	199353	199893	0	944
k141_2413	335	OZ101704.1	Homo sapiens genome assembly, chromosome: contig-31	99.571	233	1	0	92	324	79977435	79977667	4.8e-114	425
k141_1858	321	OZ101704.1	Homo sapiens genome assembly, chromosome: contig-31	100	321	0	0	1	321	11078437	11078117	1.19e-164	593
k141_3021	333	OZ101704.1	Homo sapiens genome assembly, chromosome: contig-31	100	333	0	0	1	333	72276736	72276404	2.65e-171	616
k141_695	359	OZ101704.1	Homo sapiens genome assembly, chromosome: contig-31	97.486	358	9	0	2	359	53190942	53190585	3.73e-170	612
k141_1510	316	OZ101704.1	Homo sapiens genome assembly, chromosome: contig-31	99.563	229	1	0	1	229	72819158	72818930	7.56e-112	418
k141_2535	371	XM_011515274.3	Homo sapiens genome assembly, chromosome: contig-310	100	371	0	0	1	371	4556	4186	0	686
k141_250	377	OZ115823.1	Homo sapiens genome assembly, chromosome: contig-310	100	191	0	0	1	191	33981699	33981509	2.62e-92	353
k141_2394	1683	OZ112042.1	Homo sapiens genome assembly, chromosome: contig-310	98.457	1685	22	2	2	1683	794883	796566	0	2964
k141_469	486	OZ115823.1	Homo sapiens genome assembly, chromosome: contig-310	89.441	483	46	4	8	486	10137591	10138072	8.66e-168	604
k141_199	419	NG_034260.1	Homo sapiens genome assembly, chromosome: contig-311	100	231	0	0	1	231	24433	24203	5.55e-115	427
k141_1174	377	OZ100708.1	Homo sapiens genome assembly, chromosome: contig-311	99.469	377	2	0	1	377	9815391	9815767	0	686
k141_2733	703	OZ100708.1	Homo sapiens genome assembly, chromosome: contig-311	97.44	703	17	1	1	703	12371483	12372184	0	1197
k141_1813	372	OZ114023.1	Homo sapiens genome assembly, chromosome: contig-311	100	372	0	0	1	372	70796075	70795704	0	688
k141_57	414	OZ114023.1	Homo sapiens genome assembly, chromosome: contig-311	99.758	414	1	0	1	414	54443	54856	0	760
k141_2596	448	OZ114023.1	Homo sapiens genome assembly, chromosome: contig-311	99.332	449	2	1	1	448	71113034	71112586	0	811
k141_2987	324	OZ114023.1	Homo sapiens genome assembly, chromosome: contig-311	96.296	324	12	0	1	324	41508904	41509227	2.65e-146	532
k141_2790	357	OZ114023.1	Homo sapiens genome assembly, chromosome: contig-311	99.44	357	2	0	1	357	73418806	73418450	0	649
k141_1234	323	OZ114023.1	Homo sapiens genome assembly, chromosome: contig-311	99.69	323	1	0	1	323	49004157	49003835	4.29e-164	592
k141_1030	356	OZ114023.1	Homo sapiens genome assembly, chromosome: contig-311	97.753	356	7	1	1	356	73400064	73400418	3.68e-170	612
k141_2398	399	OZ114023.1	Homo sapiens genome assembly, chromosome: contig-311	99.749	399	1	0	1	399	73068025	73068423	0	732
k141_1828	335	OZ114023.1	Homo sapiens genome assembly, chromosome: contig-311	99.684	316	1	0	2	317	71051126	71050811	3.27e-160	579
k141_1631	404	OZ114023.1	Homo sapiens genome assembly, chromosome: contig-311	99.707	341	1	0	1	341	72507322	72506982	4.5e-174	625
k141_75	309	OZ114023.1	Homo sapiens genome assembly, chromosome: contig-311	99.676	309	1	0	1	309	70277823	70278131	2.48e-156	566
k141_466	468	OZ114023.1	Homo sapiens genome assembly, chromosome: contig-311	99.359	468	3	0	1	468	70652976	70653443	0	848
k141_2403	749	OZ114023.1	Homo sapiens genome assembly, chromosome: contig-311	99.414	683	4	0	67	749	73883668	73882986	0	1240
k141_2220	330	OZ114023.1	Homo sapiens genome assembly, chromosome: contig-311	98.176	329	6	0	1	329	56511783	56512111	4.43e-159	575
k141_1642	403	OZ114023.1	Homo sapiens genome assembly, chromosome: contig-311	100	390	0	0	14	403	9436280	9436669	0	721
k141_2999	301	OZ114023.1	Homo sapiens genome assembly, chromosome: contig-311	100	203	0	0	99	301	9785255	9785053	4.35e-99	375
k141_1255	334	OZ114023.1	Homo sapiens genome assembly, chromosome: contig-311	100	291	0	0	44	334	47588305	47588015	5.89e-148	538
k141_2229	327	OZ114023.1	Homo sapiens genome assembly, chromosome: contig-311	99.359	312	2	0	1	312	15279922	15279611	2.64e-156	566
k141_3004	688	OZ114023.1	Homo sapiens genome assembly, chromosome: contig-311	99.273	688	5	0	1	688	117892	117205	0	1243
k141_92	310	OZ114023.1	Homo sapiens genome assembly, chromosome: contig-311	99.032	310	3	0	1	310	70626954	70626645	1.5e-153	556
k141_669	304	OZ114023.1	Homo sapiens genome assembly, chromosome: contig-311	100	304	0	0	1	304	5046911	5047214	3.15e-155	562
k141_485	303	OZ114023.1	Homo sapiens genome assembly, chromosome: contig-311	100	303	0	0	1	303	71452919	71452617	1.13e-154	560
k141_1058	307	OZ114023.1	Homo sapiens genome assembly, chromosome: contig-311	100	307	0	0	1	307	38206	38512	6.86e-157	568
k141_107	377	OZ114023.1	Homo sapiens genome assembly, chromosome: contig-311	99.469	377	2	0	1	377	71187449	71187825	0	686
k141_2074	301	OZ114023.1	Homo sapiens genome assembly, chromosome: contig-311	100	301	0	0	1	301	62641609	62641909	1.45e-153	556
k141_2654	371	OZ105611.1	Homo sapiens genome assembly, chromosome: contig-311	98.479	263	4	0	55	317	65019435	65019697	1.15e-125	464
k141_2854	408	OZ114023.1	Homo sapiens genome assembly, chromosome: contig-311	99.51	408	2	0	1	408	70703660	70704067	0	743
k141_132	361	OZ114023.1	Homo sapiens genome assembly, chromosome: contig-311	100	133	0	0	1	133	9022932	9022800	4.38e-60	246
k141_919	365	OZ114023.1	Homo sapiens genome assembly, chromosome: contig-311	99.726	365	1	0	1	365	70696685	70697049	0	669
k141_1692	477	OZ114023.1	Homo sapiens genome assembly, chromosome: contig-311	100	477	0	0	1	477	25341892	25342368	0	881
k141_2295	310	OZ114023.1	Homo sapiens genome assembly, chromosome: contig-311	100	271	0	0	1	271	37832273	37832543	7.14e-137	501
k141_2873	423	OZ114023.1	Homo sapiens genome assembly, chromosome: contig-311	95.294	425	17	3	1	423	12785327	12785750	0	671
k141_924	1134	OZ114023.1	Homo sapiens genome assembly, chromosome: contig-311	97.709	1135	24	2	2	1134	72583179	72582045	0	1951
k141_2105	307	OZ114023.1	Homo sapiens genome assembly, chromosome: contig-311	100	154	0	0	1	154	6740907	6740754	7.75e-72	285
k141_1508	614	OZ114023.1	Homo sapiens genome assembly, chromosome: contig-311	98.697	614	8	0	1	614	73405062	73404449	0	1090
k141_1329	309	OZ114023.1	Homo sapiens genome assembly, chromosome: contig-311	100	309	0	0	1	309	46540940	46540632	5.35e-158	571
k141_1110	401	OZ114023.1	Homo sapiens genome assembly, chromosome: contig-311	100	357	0	0	1	357	70195395	70195751	0	660
k141_2886	325	OZ114023.1	Homo sapiens genome assembly, chromosome: contig-311	100	325	0	0	1	325	468734	469058	7.22e-167	601
k141_2684	342	OZ114023.1	Homo sapiens genome assembly, chromosome: contig-311	100	342	0	0	1	342	72102330	72101989	2.71e-176	632
k141_536	328	OZ114023.1	Homo sapiens genome assembly, chromosome: contig-311	100	235	0	0	94	328	24925811	24925577	7.83e-117	435
k141_346	453	OZ100708.1	Homo sapiens genome assembly, chromosome: contig-311	98.455	453	7	0	1	453	9881008	9880556	0	798
k141_2313	301	OZ100708.1	Homo sapiens genome assembly, chromosome: contig-311	99.003	301	2	1	1	301	9657468	9657169	1.71e-148	538
k141_740	402	OZ100708.1	Homo sapiens genome assembly, chromosome: contig-311	99.502	402	2	0	1	402	11719775	11719374	0	732
k141_2707	320	OZ100708.1	Homo sapiens genome assembly, chromosome: contig-311	99.062	320	3	0	1	320	10607458	10607777	1.4e-159	575
k141_558	356	OZ100708.1	Homo sapiens genome assembly, chromosome: contig-311	99.554	224	1	0	1	224	9790703	9790926	1.69e-109	409
k141_1715	345	OZ100708.1	Homo sapiens genome assembly, chromosome: contig-311	99.13	345	3	0	1	345	30214616	30214272	1.92e-173	621
k141_1145	339	OZ100708.1	Homo sapiens genome assembly, chromosome: contig-311	100	339	0	0	1	339	9878901	9878563	4.05e-175	627
k141_584	443	OZ100708.1	Homo sapiens genome assembly, chromosome: contig-311	100	197	0	0	1	197	29446815	29447011	4.69e-96	364
k141_2890	337	OZ114024.1	Homo sapiens genome assembly, chromosome: contig-312	100	337	0	0	1	337	864383	864047	1.61e-173	623
k141_2321	366	OZ110806.1	Homo sapiens genome assembly, chromosome: contig-312	100	366	0	0	1	366	12424338	12423973	0	676
k141_1136	323	OZ110806.1	Homo sapiens genome assembly, chromosome: contig-312	92.57	323	23	1	1	323	10964207	10964528	1.15e-125	462
k141_1018	495	OZ114025.1	Homo sapiens genome assembly, chromosome: contig-313	99.394	495	2	1	1	495	58358	58851	0	896
k141_2392	417	OZ114025.1	Homo sapiens genome assembly, chromosome: contig-313	100	417	0	0	1	417	121163	121579	0	771
k141_1627	327	OZ114025.1	Homo sapiens genome assembly, chromosome: contig-313	100	327	0	0	1	327	84963	85289	5.59e-168	604
k141_1029	372	OZ114025.1	Homo sapiens genome assembly, chromosome: contig-313	100	372	0	0	1	372	130297	130668	0	688
k141_2417	338	OZ114025.1	Homo sapiens genome assembly, chromosome: contig-313	99.408	338	2	0	1	338	262803	263140	9.65e-171	614
k141_1278	309	OZ114025.1	Homo sapiens genome assembly, chromosome: contig-313	99.029	309	3	0	1	309	251409	251101	5.38e-153	555
k141_123	325	OZ114025.1	Homo sapiens genome assembly, chromosome: contig-313	100	325	0	0	1	325	119228	118904	7.22e-167	601
k141_2657	426	OZ114025.1	Homo sapiens genome assembly, chromosome: contig-313	98.357	426	6	1	1	426	316076	316500	0	747
k141_507	323	OZ114025.1	Homo sapiens genome assembly, chromosome: contig-313	100	171	0	0	1	171	291175	291005	2.91e-81	316
k141_2660	506	OZ163942.1	Homo sapiens genome assembly, chromosome: contig-313	97.619	462	10	1	46	506	13350196	13349735	0	791
k141_2661	325	OZ114025.1	Homo sapiens genome assembly, chromosome: contig-313	100	325	0	0	1	325	47376	47700	7.22e-167	601
k141_2673	337	OZ114025.1	Homo sapiens genome assembly, chromosome: contig-313	99.703	337	1	0	1	337	122715	122379	7.47e-172	617
k141_2862	323	OZ114025.1	Homo sapiens genome assembly, chromosome: contig-313	99.69	323	1	0	1	323	182318	182640	4.32e-164	592
k141_1493	341	OZ114025.1	Homo sapiens genome assembly, chromosome: contig-313	99.707	341	1	0	1	341	68876	68536	4.52e-174	625
k141_1494	352	OZ114025.1	Homo sapiens genome assembly, chromosome: contig-313	100	352	0	0	1	352	119868	119517	0	651
k141_2677	417	OZ114025.1	Homo sapiens genome assembly, chromosome: contig-313	99.76	417	1	0	1	417	188849	189265	0	765
k141_2882	343	OZ114025.1	Homo sapiens genome assembly, chromosome: contig-313	99.125	343	3	0	1	343	243368	243710	7.62e-172	617
k141_155	415	OZ114025.1	Homo sapiens genome assembly, chromosome: contig-313	99.518	415	2	0	1	415	143020	142606	0	756
k141_1914	518	OZ105070.1	Homo sapiens genome assembly, chromosome: contig-313	99.807	518	1	0	1	518	194643	194126	0	952
k141_2510	351	OZ105070.1	Homo sapiens genome assembly, chromosome: contig-313	100	314	0	0	36	349	28066	27753	3.32e-161	580
k141_180	495	OZ105070.1	Homo sapiens genome assembly, chromosome: contig-313	97.98	495	10	0	1	495	9814	9320	0	859
k141_2241	355	OZ110808.1	Homo sapiens genome assembly, chromosome: contig-314	100	355	0	0	1	355	25329850	25329496	0	656
k141_1298	305	OZ117406.1	Homo sapiens genome assembly, chromosome: contig-315	100	228	0	0	1	228	63896757	63896984	5.61e-113	422
k141_1071	488	OZ112048.1	Homo sapiens genome assembly, chromosome: contig-316	96.822	472	14	1	18	488	7119974	7119503	0	787
k141_2788	468	OZ114030.1	Homo sapiens genome assembly, chromosome: contig-318	99.573	468	2	0	1	468	5162517	5162050	0	854
k141_647	338	OZ114030.1	Homo sapiens genome assembly, chromosome: contig-318	98.621	290	4	0	1	290	13886197	13886486	1.01e-140	514
k141_852	386	OZ114030.1	Homo sapiens genome assembly, chromosome: contig-318	99.08	326	3	0	1	326	5121913	5121588	2.44e-162	586
k141_858	346	OZ114030.1	Homo sapiens genome assembly, chromosome: contig-318	99.677	310	1	0	1	310	5277974	5278283	7.82e-157	568
k141_477	828	OZ100493.1	Homo sapiens genome assembly, chromosome: contig-318	99.399	832	1	1	1	828	10814443	10813612	0	1506
k141_1066	358	OZ114030.1	Homo sapiens genome assembly, chromosome: contig-318	100	358	0	0	1	358	33264363	33264006	0	662
k141_1872	789	OZ114030.1	Homo sapiens genome assembly, chromosome: contig-318	98.503	735	9	2	56	789	11346449	11347182	0	1295
k141_1081	437	OZ114030.1	Homo sapiens genome assembly, chromosome: contig-318	100	284	0	0	1	284	32463	32746	6.21e-144	525
k141_1087	604	OZ114030.1	Homo sapiens genome assembly, chromosome: contig-318	99.172	604	5	0	1	604	12571046	12571649	0	1088
	i=1.0000	OZ109911.1	Homo sapiens genome assembly, chromosome: contig-319	100	74	0	0	1	74	150811	150884	3.11e-27	137
k141_642	321	OZ114031.1	Homo sapiens genome assembly, chromosome: contig-319	98.165	218	4	0	104	321	35625246	35625463	1e-100	381
k141_2045	313	OZ110813.1	Homo sapiens genome assembly, chromosome: contig-319	94.304	316	14	2	1	313	5248843	5249157	9.4e-131	481
k141_2245	527	OZ114031.1	Homo sapiens genome assembly, chromosome: contig-319	99.241	527	4	0	1	527	1	527	0	952
k141_1288	706	OZ114031.1	Homo sapiens genome assembly, chromosome: contig-319	99.292	706	5	0	1	706	66398405	66397700	0	1277
k141_2648	313	OZ114031.1	Homo sapiens genome assembly, chromosome: contig-319	100	237	0	0	1	237	10853	10617	5.74e-118	438
k141_498	386	OZ114031.1	Homo sapiens genome assembly, chromosome: contig-319	100	386	0	0	1	386	12983	12598	0	713
k141_2467	481	OZ114031.1	Homo sapiens genome assembly, chromosome: contig-319	100	403	0	0	1	403	66382340	66382742	0	745
k141_56	603	OZ114147.1	Homo sapiens genome assembly, chromosome: contig-32	99.834	603	1	0	1	603	1751307	1750705	0	1109
k141_2201	430	OZ114147.1	Homo sapiens genome assembly, chromosome: contig-32	98.14	430	6	1	1	430	1727937	1727510	0	749
k141_1229	321	OZ112779.1	Homo sapiens genome assembly, chromosome: contig-32	100	321	0	0	1	321	21503339	21503659	1.19e-164	593
k141_2205	321	OZ114147.1	Homo sapiens genome assembly, chromosome: contig-32	99.688	321	1	0	1	321	835426	835106	5.52e-163	588
k141_1233	301	OZ114147.1	Homo sapiens genome assembly, chromosome: contig-32	100	301	0	0	1	301	331428	331128	1.45e-153	556
k141_258	347	OZ158197.1	Homo sapiens genome assembly, chromosome: contig-32	100	347	0	0	1	347	2347644	2347298	4.56e-179	641
k141_70	360	OZ114147.1	Homo sapiens genome assembly, chromosome: contig-32	97.924	289	6	0	27	315	253060	253348	8.41e-137	501
k141_73	572	OZ114147.1	Homo sapiens genome assembly, chromosome: contig-32	98.252	515	8	1	58	572	593711	593198	0	900
k141_2020	328	OZ104809.1	Homo sapiens genome assembly, chromosome: contig-32	97.264	329	8	1	1	328	41929322	41928994	1.59e-153	556
k141_1425	553	OZ104809.1	Homo sapiens genome assembly, chromosome: contig-32	99.636	549	2	0	5	553	22583091	22582543	0	1003
k141_1637	472	OZ105190.1	Homo sapiens genome assembly, chromosome: contig-32	99.576	472	2	0	1	472	9700893	9701364	0	861
k141_2802	373	OZ112779.1	Homo sapiens genome assembly, chromosome: contig-32	99.732	373	1	0	1	373	20952572	20952200	0	684
k141_1251	364	OZ114147.1	Homo sapiens genome assembly, chromosome: contig-32	100	215	0	0	150	364	15457530	15457316	1.15e-105	398
k141_1432	401	OZ114147.1	Homo sapiens genome assembly, chromosome: contig-32	98.75	400	5	0	1	400	7470135	7469736	0	712
k141_2608	308	OZ114147.1	Homo sapiens genome assembly, chromosome: contig-32	98.712	233	2	1	1	232	172492	172724	3.4e-110	412
k141_1434	477	OZ114147.1	Homo sapiens genome assembly, chromosome: contig-32	99.163	478	3	1	1	477	16291786	16292263	0	859
k141_1844	346	OZ114147.1	Homo sapiens genome assembly, chromosome: contig-32	99.133	346	3	0	1	346	15636491	15636146	1.65e-173	623
k141_283	326	OZ104809.1	Homo sapiens genome assembly, chromosome: contig-32	99.387	326	2	0	1	326	23824335	23824010	4.34e-164	592
k141_1044	460	OZ104809.1	Homo sapiens genome assembly, chromosome: contig-32	100	422	0	0	1	422	23806610	23807031	0	780
k141_1263	410	OZ112779.1	Homo sapiens genome assembly, chromosome: contig-32	99.512	410	2	0	1	410	19646932	19646523	0	747
k141_285	402	OZ114147.1	Homo sapiens genome assembly, chromosome: contig-32	99.432	352	2	0	1	352	9080509	9080860	1.93e-178	640
k141_1267	522	OZ114147.1	Homo sapiens genome assembly, chromosome: contig-32	92.952	525	32	2	1	520	259409	258885	0	760
k141_2622	450	OZ104809.1	Homo sapiens genome assembly, chromosome: contig-32	97.778	450	10	0	1	450	40314120	40313671	0	776
k141_3015	308	OZ104809.1	Homo sapiens genome assembly, chromosome: contig-32	100	82	0	0	1	82	24621071	24621152	8.22e-32	152
k141_2828	334	OZ114147.1	Homo sapiens genome assembly, chromosome: contig-32	95.238	336	12	2	1	334	1115468	1115801	3.56e-145	529
k141_1280	389	OZ114147.1	Homo sapiens genome assembly, chromosome: contig-32	99.486	389	2	0	1	389	7981093	7980705	0	708
k141_887	359	OZ114147.1	Homo sapiens genome assembly, chromosome: contig-32	99.443	359	2	0	1	359	1748595	1748237	0	652
k141_688	331	OZ114147.1	Homo sapiens genome assembly, chromosome: contig-32	98.795	332	3	1	1	331	700407	700738	1.6e-163	590
k141_890	306	OZ112779.1	Homo sapiens genome assembly, chromosome: contig-32	99.346	306	2	0	1	306	17590135	17590440	5.32e-153	555
k141_2840	494	OZ112779.1	Homo sapiens genome assembly, chromosome: contig-32	97.976	494	10	0	1	494	21098307	21098800	0	857
k141_2841	302	OZ104809.1	Homo sapiens genome assembly, chromosome: contig-32	100	302	0	0	1	302	10351764	10351463	4.05e-154	558
k141_1469	770	OZ112779.1	Homo sapiens genome assembly, chromosome: contig-32	98.837	86	1	0	685	770	20099999	20100084	6.18e-32	154
k141_1080	331	OZ114147.1	Homo sapiens genome assembly, chromosome: contig-32	100	331	0	0	1	331	1631323	1631653	3.4e-170	612
k141_2651	304	OZ104809.1	Homo sapiens genome assembly, chromosome: contig-32	99.669	302	1	0	3	304	22621591	22621892	1.9e-152	553
k141_2454	424	OZ112779.1	Homo sapiens genome assembly, chromosome: contig-32	99.528	424	2	0	1	424	21579218	21578795	0	773
k141_1679	414	OZ114147.1	Homo sapiens genome assembly, chromosome: contig-32	99.517	414	2	0	1	414	628345	628758	0	754
k141_703	320	OZ104809.1	Homo sapiens genome assembly, chromosome: contig-32	96.897	290	9	0	3	292	40822786	40823075	2.07e-132	486
k141_903	417	OZ114147.1	Homo sapiens genome assembly, chromosome: contig-32	97.122	417	12	0	1	417	5673555	5673139	0	704
k141_2081	311	OZ114147.1	Homo sapiens genome assembly, chromosome: contig-32	99.035	311	3	0	1	311	7958308	7957998	4.19e-154	558
k141_922	303	OZ112779.1	Homo sapiens genome assembly, chromosome: contig-32	99.67	303	1	0	1	303	20944733	20945035	5.27e-153	555
k141_147	318	OZ114147.1	Homo sapiens genome assembly, chromosome: contig-32	99.576	236	1	0	83	318	5635372	5635137	9.79e-116	431
k141_2106	394	OZ112779.1	Homo sapiens genome assembly, chromosome: contig-32	100	394	0	0	1	394	15558499	15558892	0	728
k141_727	373	OZ114147.1	Homo sapiens genome assembly, chromosome: contig-32	97.855	373	8	0	1	373	560493	560865	3.84e-180	645
k141_154	311	OZ114147.1	Homo sapiens genome assembly, chromosome: contig-32	100	241	0	0	71	311	2383660	2383900	3.41e-120	446
k141_534	336	OZ114147.1	Homo sapiens genome assembly, chromosome: contig-32	100	336	0	0	1	336	376053	376388	5.76e-173	621
k141_2114	415	OZ114147.1	Homo sapiens genome assembly, chromosome: contig-32	99.518	415	2	0	1	415	15533725	15533311	0	756
k141_562	370	OZ106610.1	Homo sapiens genome assembly, chromosome: contig-322	99.459	370	2	0	1	370	800970	800601	0	673
k141_197	303	AC234317.2	Homo sapiens genome assembly, chromosome: contig-324	98.68	303	4	0	1	303	23943	24245	1.72e-148	538
k141_880	494	OZ100499.1	Homo sapiens genome assembly, chromosome: contig-324	97.571	494	11	1	1	494	57896034	57895542	0	845
k141_1101	492	AC186002.3	Homo sapiens genome assembly, chromosome: contig-324	99.797	492	1	0	1	492	130484	130975	0	904
k141_2292	305	OZ117415.1	Homo sapiens genome assembly, chromosome: contig-324	99.344	305	2	0	1	305	37981	37677	1.91e-152	553
k141_1716	376	OZ110821.1	Homo sapiens genome assembly, chromosome: contig-327	99.734	376	1	0	1	376	1563644	1564019	0	689
k141_2468	314	OZ137351.1	Homo sapiens genome assembly, chromosome: contig-328	99.045	314	3	0	1	314	45544025	45543712	9.12e-156	564
k141_1420	301	OZ114148.1	Homo sapiens genome assembly, chromosome: contig-33	100	301	0	0	1	301	1919016	1919316	1.45e-153	556
k141_2604	303	OZ102070.1	Homo sapiens genome assembly, chromosome: contig-33	99.669	302	1	0	2	303	15223119	15222818	1.88e-152	553
k141_2418	465	OZ156916.1	Homo sapiens genome assembly, chromosome: contig-33	98.925	465	5	0	1	465	24179209	24178745	0	832
k141_2821	373	OZ109520.1	Homo sapiens genome assembly, chromosome: contig-33	96.379	359	9	3	1	358	24006746	24007101	6.53e-163	588
k141_1502	388	OZ114148.1	Homo sapiens genome assembly, chromosome: contig-33	100	387	0	0	1	387	1731333	1731719	0	715
k141_537	393	OZ114148.1	Homo sapiens genome assembly, chromosome: contig-33	100	393	0	0	1	393	120625	120233	0	726
k141_158	305	OZ114148.1	Homo sapiens genome assembly, chromosome: contig-33	99.344	305	2	0	1	305	53569	53873	1.91e-152	553
k141_2491	311	OZ105191.1	Homo sapiens genome assembly, chromosome: contig-33	100	311	0	0	1	311	17670043	17669733	1.35e-159	575
k141_2699	302	OZ105191.1	Homo sapiens genome assembly, chromosome: contig-33	98.551	138	2	0	1	138	2507202	2507339	4.19e-60	244
k141_1930	309	OZ105191.1	Homo sapiens genome assembly, chromosome: contig-33	100	309	0	0	1	309	21258549	21258241	1.74e-158	571
k141_1562	360	AC012084.9	Homo sapiens genome assembly, chromosome: contig-330	100	360	0	0	1	360	68362	68003	0	665
k141_452	340	OZ113470.1	Homo sapiens genome assembly, chromosome: contig-330	99.118	340	3	0	1	340	11195509	11195848	3.49e-170	612
k141_2213	381	OZ113470.1	Homo sapiens genome assembly, chromosome: contig-330	98.099	263	5	0	119	381	50173128	50172866	5.47e-124	459
k141_2238	359	OZ113470.1	Homo sapiens genome assembly, chromosome: contig-330	94.855	311	16	0	1	311	37715281	37715591	2.35e-132	486
k141_2826	406	OZ113470.1	Homo sapiens genome assembly, chromosome: contig-330	99.754	406	1	0	1	406	53950211	53950616	0	745
k141_2635	318	OZ113470.1	Homo sapiens genome assembly, chromosome: contig-330	100	318	0	0	1	318	65064642	65064959	5.48e-163	588
k141_305	350	OZ113470.1	Homo sapiens genome assembly, chromosome: contig-330	97.143	350	10	0	1	350	74195157	74194808	4.72e-164	592
k141_2837	302	OZ113470.1	Homo sapiens genome assembly, chromosome: contig-330	99.669	302	1	0	1	302	46351961	46351660	1.89e-152	553
k141_312	302	OZ113470.1	Homo sapiens genome assembly, chromosome: contig-330	99.669	302	1	0	1	302	46084690	46084389	1.89e-152	553
k141_2851	837	AP023614.1	Homo sapiens genome assembly, chromosome: contig-330	98.925	837	9	0	1	837	49588	48752	0	1496
k141_2278	319	OZ113470.1	Homo sapiens genome assembly, chromosome: contig-330	100	319	0	0	1	319	61999573	61999891	1.53e-163	590
k141_515	312	OZ113470.1	Homo sapiens genome assembly, chromosome: contig-330	100	312	0	0	1	312	76892870	76892559	1.16e-159	577
k141_2716	1452	OZ106620.1	Homo sapiens genome assembly, chromosome: contig-332	97.795	1451	27	2	6	1452	41675646	41674197	0	2497
k141_2798	1025	OZ170922.1	Homo sapiens genome assembly, chromosome: contig-333	99.596	990	3	1	36	1025	174615	175603	0	1805
k141_1835	323	OZ115846.1	Homo sapiens genome assembly, chromosome: contig-333	99.69	323	1	0	1	323	16237	15915	4.29e-164	592
k141_1563	327	AC278009.1	Homo sapiens genome assembly, chromosome: contig-334	98.777	327	4	0	1	327	180115	180441	8.54e-162	582
k141_790	322	OZ113474.1	Homo sapiens genome assembly, chromosome: contig-334	100	211	0	0	1	211	42160810	42161020	1.66e-103	390
k141_1422	490	OZ115354.1	Homo sapiens genome assembly, chromosome: contig-334	100	406	0	0	85	490	2740	2335	0	750
k141_1424	326	OZ113474.1	Homo sapiens genome assembly, chromosome: contig-334	100	181	0	0	1	181	19259005	19259185	8.07e-87	335
k141_274	318	OZ113474.1	Homo sapiens genome assembly, chromosome: contig-334	100	303	0	0	1	303	7166882	7167184	1.19e-154	560
k141_2814	324	OZ113474.1	Homo sapiens genome assembly, chromosome: contig-334	100	242	0	0	83	324	5564096	5564337	9.88e-121	448
k141_111	310	OZ113474.1	Homo sapiens genome assembly, chromosome: contig-334	98.697	307	4	0	4	310	7301029	7300723	3.25e-150	545
k141_1077	311	OZ113474.1	Homo sapiens genome assembly, chromosome: contig-334	100	311	0	0	1	311	38879469	38879159	4.16e-159	575
k141_2073	311	OZ113474.1	Homo sapiens genome assembly, chromosome: contig-334	100	207	0	0	1	207	5241821	5241615	2.71e-101	383
k141_508	305	OZ113474.1	Homo sapiens genome assembly, chromosome: contig-334	99.023	307	1	1	1	305	7049530	7049836	2.47e-151	549
k141_1497	359	OZ113474.1	Homo sapiens genome assembly, chromosome: contig-334	99.31	145	0	1	123	267	52745410	52745553	1.56e-64	261
k141_738	340	OZ106622.1	Homo sapiens genome assembly, chromosome: contig-334	96.396	333	11	1	1	333	259979	260310	3.25e-151	547
k141_674	304	OZ110829.1	Homo sapiens genome assembly, chromosome: contig-335	100	169	0	0	136	304	77435964	77435796	3.51e-80	313
k141_1953	325	OA987462.1	Homo sapiens genome assembly, chromosome: contig-339	98.769	325	4	0	1	325	1585	1261	1.1e-160	579
k141_1643	331	OZ113479.1	Homo sapiens genome assembly, chromosome: contig-339	100	207	0	0	125	331	42646406	42646612	2.89e-101	383
k141_2616	309	OZ113479.1	Homo sapiens genome assembly, chromosome: contig-339	100	309	0	0	1	309	41678613	41678305	5.33e-158	571
k141_2817	313	OZ113479.1	Homo sapiens genome assembly, chromosome: contig-339	100	313	0	0	1	313	16655813	16655501	3.23e-160	579
k141_1662	341	OZ113479.1	Homo sapiens genome assembly, chromosome: contig-339	100	341	0	0	1	341	24204170	24203830	9.72e-176	630
k141_2300	351	OZ113479.1	Homo sapiens genome assembly, chromosome: contig-339	100	351	0	0	1	351	41375053	41374703	0	649
k141_931	311	OZ113479.1	Homo sapiens genome assembly, chromosome: contig-339	100	53	0	0	1	53	29707087	29707035	1.1e-15	99
k141_977	317	OZ115668.1	Homo sapiens genome assembly, chromosome: contig-34	97.476	317	8	0	1	317	86039274	86039590	1.4e-149	542
k141_403	567	OZ116563.1	Homo sapiens genome assembly, chromosome: contig-34	98.942	567	6	0	1	567	932656	933222	0	1014
k141_68	406	OZ114149.1	Homo sapiens genome assembly, chromosome: contig-34	100	406	0	0	1	406	1110435	1110840	0	750
k141_2039	328	OZ114149.1	Homo sapiens genome assembly, chromosome: contig-34	99.695	328	1	0	1	328	4383781	4384108	7.27e-167	601
k141_2838	326	OZ114149.1	Homo sapiens genome assembly, chromosome: contig-34	99.693	326	1	0	1	326	15547290	15546965	9.37e-166	597
k141_502	527	OZ114149.1	Homo sapiens genome assembly, chromosome: contig-34	100	110	0	0	1	110	5273597	5273488	4.05e-47	204
k141_2868	313	OZ114149.1	Homo sapiens genome assembly, chromosome: contig-34	99.681	313	1	0	1	313	1058436	1058748	1.51e-158	573
k141_2286	301	OZ114149.1	Homo sapiens genome assembly, chromosome: contig-34	97.917	288	4	1	14	301	11087212	11087497	8.94e-136	497
k141_152	382	OZ114149.1	Homo sapiens genome assembly, chromosome: contig-34	97.685	216	5	0	1	216	16188984	16189199	7.39e-98	372
k141_3011	356	OZ102779.1	Homo sapiens genome assembly, chromosome: contig-342	94.958	357	17	1	1	356	66613416	66613772	4.88e-154	558
k141_120	328	OZ102782.1	Homo sapiens genome assembly, chromosome: contig-345	95.436	241	8	3	1	240	77365863	77365625	1.03e-100	381
k141_1144	563	OZ106633.1	Homo sapiens genome assembly, chromosome: contig-345	98.584	565	6	1	1	563	60433287	60433851	0	998
k141_2017	367	OZ102784.1	Homo sapiens genome assembly, chromosome: contig-347	99.728	367	1	0	1	367	2155737	2155371	0	673
k141_1269	335	OZ102784.1	Homo sapiens genome assembly, chromosome: contig-347	93.413	334	22	0	1	334	1964033	1964366	3.63e-135	496
k141_1261	445	OZ109940.1	Homo sapiens genome assembly, chromosome: contig-348	97.079	445	13	0	1	445	397352	396908	0	750
k141_586	966	OZ104691.1	Homo sapiens genome assembly, chromosome: contig-35	99.325	889	5	1	79	966	4500801	4501689	0	1607
k141_2449	344	OZ114150.1	Homo sapiens genome assembly, chromosome: contig-35	98.547	344	5	0	1	344	357639	357296	4.6e-169	608
k141_2453	512	OZ115270.1	Homo sapiens genome assembly, chromosome: contig-35	100	442	0	0	1	442	17651066	17651507	0	817
k141_3057	325	OZ114150.1	Homo sapiens genome assembly, chromosome: contig-35	91.718	326	23	3	1	325	432171	432493	2.77e-121	449
k141_2701	397	OZ104691.1	Homo sapiens genome assembly, chromosome: contig-35	100	364	0	0	1	364	9499769	9499406	0	673
k141_756	379	OZ104969.1	Homo sapiens genome assembly, chromosome: contig-35	94.118	136	7	1	63	197	52160867	52160732	2.54e-48	206
k141_1545	310	OZ104969.1	Homo sapiens genome assembly, chromosome: contig-35	100	133	0	0	1	133	68000483	68000615	1.2e-60	246
k141_1157	1300	OZ104691.1	Homo sapiens genome assembly, chromosome: contig-35	99.918	1225	1	0	76	1300	560413	561637	0	2257
k141_1175	829	OZ110736.1	Homo sapiens genome assembly, chromosome: contig-355	96.864	829	26	0	1	829	22308777	22309605	0	1387
k141_546	364	OZ110736.1	Homo sapiens genome assembly, chromosome: contig-355	94.323	229	12	1	137	364	24070998	24071226	1.06e-91	350
k141_1347	344	OZ110736.1	Homo sapiens genome assembly, chromosome: contig-355	99.709	344	1	0	1	344	19132940	19132597	3.18e-176	630
k141_782	363	OZ115047.1	Homo sapiens genome assembly, chromosome: contig-357	96.953	361	11	0	3	363	41265	41625	5.68e-169	606
k141_2925	311	AC278394.1	Homo sapiens genome assembly, chromosome: contig-358	99.355	310	2	0	2	311	24635	24326	1.05e-155	562
k141_457	429	OZ114070.1	Homo sapiens genome assembly, chromosome: contig-358	100	361	0	0	69	429	14945	14585	0	667
k141_659	391	OZ114070.1	Homo sapiens genome assembly, chromosome: contig-358	100	391	0	0	1	391	9248	9638	0	723
k141_2815	397	OZ102795.1	Homo sapiens genome assembly, chromosome: contig-358	99.213	381	3	0	17	397	83072505	83072125	0	688
k141_1272	356	OZ102795.1	Homo sapiens genome assembly, chromosome: contig-358	100	228	0	0	129	356	21473180	21473407	6.68e-113	422
k141_2436	403	OZ114070.1	Homo sapiens genome assembly, chromosome: contig-358	100	401	0	0	1	401	1595	1195	0	741
k141_2834	575	OZ158012.1	Homo sapiens genome assembly, chromosome: contig-358	99.82	557	1	0	19	575	188669	188113	0	1024
k141_1480	482	OZ114070.1	Homo sapiens genome assembly, chromosome: contig-358	98.744	398	2	2	1	395	8664	9061	0	704
k141_2080	315	OZ113470.1	Homo sapiens genome assembly, chromosome: contig-358	93.004	243	11	5	78	315	63225808	63225567	2.79e-91	350
k141_1317	733	OZ114070.1	Homo sapiens genome assembly, chromosome: contig-358	98.365	734	11	1	1	733	18792	18059	0	1288
k141_2337	334	OZ110853.1	Homo sapiens genome assembly, chromosome: contig-359	99.701	334	1	0	1	334	696429	696096	1.12e-170	612
k141_1634	320	OZ114151.1	Homo sapiens genome assembly, chromosome: contig-36	98.746	319	4	0	2	320	694034	694352	7.16e-157	568
k141_271	372	OZ114151.1	Homo sapiens genome assembly, chromosome: contig-36	90.859	361	28	3	17	372	698709	699069	4.09e-130	479
k141_2407	381	OZ114151.1	Homo sapiens genome assembly, chromosome: contig-36	96.277	376	14	0	6	381	223394	223769	8.52e-172	617
k141_280	522	OZ114151.1	Homo sapiens genome assembly, chromosome: contig-36	99.425	522	3	0	1	522	714716	715237	0	948
k141_1067	392	OZ114151.1	Homo sapiens genome assembly, chromosome: contig-36	99.472	379	2	0	14	392	178272	177894	0	689
k141_2649	377	OZ114151.1	Homo sapiens genome assembly, chromosome: contig-36	98.939	377	4	0	1	377	754397	754021	0	675
k141_1879	320	OZ095975.1	Homo sapiens genome assembly, chromosome: contig-36	94.393	321	17	1	1	320	3109325	3109645	4.45e-134	492
k141_2086	321	OZ114151.1	Homo sapiens genome assembly, chromosome: contig-36	99.245	265	2	0	1	265	627475	627211	3.48e-130	479
k141_2296	450	OZ114151.1	Homo sapiens genome assembly, chromosome: contig-36	99.433	353	2	0	98	450	125489	125137	6.1e-179	641
k141_1532	315	OZ100661.1	Homo sapiens genome assembly, chromosome: contig-36	100	315	0	0	1	315	13660410	13660096	8.19e-162	582
k141_1104	347	OZ117622.1	Homo sapiens genome assembly, chromosome: contig-361	100	153	0	0	1	153	87518	87366	3.2e-71	283
k141_531	359	OZ117622.1	Homo sapiens genome assembly, chromosome: contig-361	99.42	345	1	1	1	345	67408	67065	4.79e-174	625
k141_1719	316	OZ105119.1	Homo sapiens genome assembly, chromosome: contig-362	96.835	316	5	3	1	316	443473	443783	5.05e-144	523
k141_272	305	OZ143888.1	Homo sapiens genome assembly, chromosome: contig-366	98.033	305	6	0	1	305	70694498	70694194	8.9e-146	531
k141_2796	355	OZ114152.1	Homo sapiens genome assembly, chromosome: contig-37	98.592	355	5	0	1	355	840010	840364	3.64e-175	628
k141_1639	512	OZ114152.1	Homo sapiens genome assembly, chromosome: contig-37	93.774	514	23	6	1	512	759998	759492	0	763
k141_2024	562	OZ114152.1	Homo sapiens genome assembly, chromosome: contig-37	99.035	518	5	0	45	562	803583	803066	0	929
k141_2825	377	OZ114152.1	Homo sapiens genome assembly, chromosome: contig-37	95.588	340	15	0	36	375	114962	115301	4.05e-150	545
k141_2056	339	OZ114152.1	Homo sapiens genome assembly, chromosome: contig-37	99.115	339	3	0	1	339	2228755	2228417	1.26e-169	610
k141_2640	389	OZ114152.1	Homo sapiens genome assembly, chromosome: contig-37	98.458	389	6	0	1	389	792026	792414	0	686
k141_893	353	OZ114152.1	Homo sapiens genome assembly, chromosome: contig-37	99.687	319	1	0	35	353	716984	717302	7.98e-162	584
k141_327	455	OZ114152.1	Homo sapiens genome assembly, chromosome: contig-37	100	455	0	0	1	455	682147	682601	0	841
k141_2091	504	OZ114152.1	Homo sapiens genome assembly, chromosome: contig-37	100	504	0	0	1	504	409670	410173	0	931
k141_928	462	OZ114152.1	Homo sapiens genome assembly, chromosome: contig-37	100	462	0	0	1	462	238128	238589	0	854
k141_1515	316	OZ114152.1	Homo sapiens genome assembly, chromosome: contig-37	99.051	316	3	0	1	316	250957	251272	7.1e-157	568
k141_2304	325	OZ117640.1	Homo sapiens genome assembly, chromosome: contig-379	98.462	325	5	0	1	325	4552904	4553228	1.57e-158	573
k141_836	568	OZ101711.1	Homo sapiens genome assembly, chromosome: contig-38	98.01	402	8	0	126	527	32037541	32037942	0	699
k141_255	361	OZ101711.1	Homo sapiens genome assembly, chromosome: contig-38	95.845	361	15	0	1	361	55054264	55053904	8.14e-162	584
k141_2395	324	OZ112785.1	Homo sapiens genome assembly, chromosome: contig-38	97.444	313	6	2	13	324	5900357	5900668	2.65e-146	532
k141_264	370	OZ101711.1	Homo sapiens genome assembly, chromosome: contig-38	100	370	0	0	1	370	20619907	20619538	0	684
k141_853	306	OZ101711.1	Homo sapiens genome assembly, chromosome: contig-38	99.673	306	1	0	1	306	33208711	33209016	1.14e-154	560
k141_1286	587	OZ101711.1	Homo sapiens genome assembly, chromosome: contig-38	99.435	531	3	0	57	587	15881903	15881373	0	965
k141_1094	426	OZ101711.1	Homo sapiens genome assembly, chromosome: contig-38	99.678	311	0	1	1	311	20500740	20500431	9.9e-157	568
k141_2474	429	OZ101711.1	Homo sapiens genome assembly, chromosome: contig-38	100	313	0	0	117	429	16045783	16046095	4.61e-160	579
k141_524	445	OZ101711.1	Homo sapiens genome assembly, chromosome: contig-38	94.831	445	19	2	1	445	61283499	61283059	0	691
k141_2884	301	OZ101711.1	Homo sapiens genome assembly, chromosome: contig-38	100	182	0	0	1	182	62555414	62555595	2.06e-87	337
k141_1834	392	OZ097494.1	Homo sapiens genome assembly, chromosome: contig-383	99.235	392	3	0	1	392	10813533	10813924	0	708
k141_3025	340	OZ117644.1	Homo sapiens genome assembly, chromosome: contig-383	94.675	338	15	3	1	335	3272949	3272612	6.08e-143	521
k141_1905	311	OZ096628.1	Homo sapiens genome assembly, chromosome: contig-387	98.45	258	4	0	1	258	5981847	5981590	5.66e-123	455
k141_532	1018	AH011137.2	Homo sapiens genome assembly, chromosome: contig-387	100	1018	0	0	1	1018	2006	989	0	1881
k141_3062	465	AP023596.1	Homo sapiens genome assembly, chromosome: contig-387	99.355	465	3	0	1	465	52306	51842	0	843
k141_2795	319	OZ112973.1	Homo sapiens genome assembly, chromosome: contig-39	98.746	319	4	0	1	319	43350990	43350672	7.14e-157	568
k141_855	459	OZ108988.1	Homo sapiens genome assembly, chromosome: contig-39	98.039	459	8	1	1	459	27782829	27783286	0	797
k141_2812	317	OZ099896.1	Homo sapiens genome assembly, chromosome: contig-39	99.054	317	3	0	1	317	3711887	3712203	1.97e-157	569
k141_1447	415	OZ108988.1	Homo sapiens genome assembly, chromosome: contig-39	98.795	415	5	0	1	415	27863673	27863259	0	739
k141_1861	422	OZ156216.1	Homo sapiens genome assembly, chromosome: contig-39	96.7	303	8	2	121	422	88376188	88375887	2.8e-137	503
k141_908	362	OZ112973.1	Homo sapiens genome assembly, chromosome: contig-39	99.444	360	2	0	1	360	44179523	44179882	0	654
k141_2099	306	OZ108988.1	Homo sapiens genome assembly, chromosome: contig-39	99.673	306	1	0	1	306	35571733	35571428	1.15e-154	560
k141_458	586	OZ143913.1	Homo sapiens genome assembly, chromosome: contig-391	99.049	526	2	3	1	524	206844	207368	0	941
k141_2918	340	OZ105148.1	Homo sapiens genome assembly, chromosome: contig-391	100	340	0	0	1	340	43989	44328	1.13e-175	628
k141_1766	384	OZ117656.1	Homo sapiens genome assembly, chromosome: contig-395	100	328	0	0	57	384	34052156	34052483	1.85e-168	606
k141_2443	1106	OZ104267.1	Homo sapiens genome assembly, chromosome: contig-396	98.545	1031	15	0	76	1106	34511524	34512554	0	1821
k141_489	303	OZ117658.1	Homo sapiens genome assembly, chromosome: contig-397	99.338	302	2	0	1	302	3346053	3346354	8.81e-151	547
k141_535	380	OZ096638.1	Homo sapiens genome assembly, chromosome: contig-397	95.013	381	17	2	1	380	3444812	3445191	1.11e-165	597
k141_2199	611	OZ096640.1	Homo sapiens genome assembly, chromosome: contig-399	99.018	611	5	1	1	611	1010603	1011212	0	1094
k141_895	305	OZ165500.1	Homo sapiens genome assembly, chromosome: contig-399	99.623	265	1	0	41	305	14843573	14843309	7.06e-132	484
k141_2497	363	OZ104642.1	Homo sapiens genome assembly, chromosome: contig-4	98.898	363	4	0	1	363	133260	132898	0	649
k141_651	349	OZ108989.1	Homo sapiens genome assembly, chromosome: contig-40	99.427	349	2	0	1	349	49222143	49222491	7.67e-177	634
k141_3050	504	OZ108989.1	Homo sapiens genome assembly, chromosome: contig-40	98.81	504	6	0	1	504	67497258	67496755	0	898
k141_1543	365	OZ106689.1	Homo sapiens genome assembly, chromosome: contig-401	100	365	0	0	1	365	23652	23288	0	675
k141_2046	304	OZ165506.1	Homo sapiens genome assembly, chromosome: contig-405	100	288	0	0	17	304	9063301	9063588	2.48e-146	532
k141_866	485	OZ117669.1	Homo sapiens genome assembly, chromosome: contig-408	98.881	447	3	2	38	483	4185600	4186045	0	797
k141_3007	313	OZ117669.1	Homo sapiens genome assembly, chromosome: contig-408	99.083	218	2	0	94	311	3656673	3656456	4.52e-104	392
k141_2040	308	OZ117669.1	Homo sapiens genome assembly, chromosome: contig-408	100	308	0	0	1	308	76660720	76661027	1.91e-157	569
k141_1667	588	OZ117669.1	Homo sapiens genome assembly, chromosome: contig-408	99.83	588	1	0	1	588	76560446	76559859	0	1081
k141_494	417	OZ117669.1	Homo sapiens genome assembly, chromosome: contig-408	100	255	0	0	141	395	6828911	6828657	7.79e-128	472
k141_509	623	OZ117669.1	Homo sapiens genome assembly, chromosome: contig-408	98.718	624	7	1	1	623	2791625	2791002	0	1107
k141_2294	475	OZ117669.1	Homo sapiens genome assembly, chromosome: contig-408	98.526	475	7	0	1	475	6423039	6422565	0	839
k141_2107	376	OZ117669.1	Homo sapiens genome assembly, chromosome: contig-408	95.722	374	10	1	3	376	6415938	6415571	1.1e-165	597
k141_2306	464	OZ117669.1	Homo sapiens genome assembly, chromosome: contig-408	97.414	464	12	0	1	464	6376398	6376861	0	791
k141_2221	455	OZ117670.1	Homo sapiens genome assembly, chromosome: contig-409	99.56	455	2	0	1	455	36521331	36521785	0	830
k141_2389	438	OZ171000.1	Homo sapiens genome assembly, chromosome: contig-411	100	438	0	0	1	438	29431612	29431175	0	809
k141_636	618	OZ141634.1	Homo sapiens genome assembly, chromosome: contig-415	97.94	534	10	1	85	618	41459926	41459394	0	924
k141_1677	306	OZ171004.1	Homo sapiens genome assembly, chromosome: contig-415	94.098	305	15	3	3	306	1252532	1252230	1.19e-124	460
k141_1454	368	OZ096658.1	Homo sapiens genome assembly, chromosome: contig-417	99.301	286	0	2	1	285	9442254	9442538	3.09e-141	516
k141_902	428	OZ162334.1	Homo sapiens genome assembly, chromosome: contig-417	90.367	218	21	0	5	222	14610965	14610748	3.12e-72	287
k141_2536	302	AL137857.29	Homo sapiens genome assembly, chromosome: contig-42	99.669	302	1	0	1	302	114767	115068	6.12e-153	553
k141_1629	328	OZ107896.1	Homo sapiens genome assembly, chromosome: contig-42	100	328	0	0	1	328	16055819	16056146	1.56e-168	606
k141_654	380	OZ107896.1	Homo sapiens genome assembly, chromosome: contig-42	100	380	0	0	1	380	11623434	11623055	0	702
k141_2605	313	OZ099899.1	Homo sapiens genome assembly, chromosome: contig-42	100	313	0	0	1	313	16396953	16396641	3.23e-160	579
k141_2606	311	OZ107896.1	Homo sapiens genome assembly, chromosome: contig-42	100	311	0	0	1	311	15005498	15005188	4.14e-159	575
k141_3024	315	OZ107896.1	Homo sapiens genome assembly, chromosome: contig-42	100	315	0	0	1	315	18806464	18806778	2.52e-161	582
k141_304	692	OZ099899.1	Homo sapiens genome assembly, chromosome: contig-42	98.555	692	10	0	1	692	16396711	16396020	0	1223
k141_886	306	OZ099899.1	Homo sapiens genome assembly, chromosome: contig-42	98.039	306	6	0	1	306	15384329	15384634	2.49e-146	532
k141_499	379	OZ099899.1	Homo sapiens genome assembly, chromosome: contig-42	100	253	0	0	127	379	72945742	72945994	9.07e-127	468
k141_1271	337	OZ165521.1	Homo sapiens genome assembly, chromosome: contig-420	100	337	0	0	1	337	2796074	2795738	1.6e-173	623
k141_1302	682	OZ165523.1	Homo sapiens genome assembly, chromosome: contig-422	98.827	682	8	0	1	682	7058019	7058700	0	1216
k141_1673	479	OZ163314.1	Homo sapiens genome assembly, chromosome: contig-426	94.279	437	25	0	42	478	8389158	8389594	0	669
k141_559	314	OZ105201.1	Homo sapiens genome assembly, chromosome: contig-43	98.726	314	4	0	1	314	10752685	10752998	1.38e-154	558
k141_661	444	OZ154699.1	Homo sapiens genome assembly, chromosome: contig-433	100	385	0	0	60	444	21270449	21270833	0	712
k141_1663	303	OZ162351.1	Homo sapiens genome assembly, chromosome: contig-434	100	303	0	0	1	303	23008711	23009013	1.13e-154	560
k141_332	816	OZ165537.1	Homo sapiens genome assembly, chromosome: contig-436	100	35	0	0	1	35	4668765	4668731	3.17e-05	65.8
k141_2093	375	OZ096799.1	Homo sapiens genome assembly, chromosome: contig-439	90.981	377	27	6	1	374	25629314	25628942	8.85e-137	501
k141_2019	452	OZ156221.1	Homo sapiens genome assembly, chromosome: contig-44	95.937	443	13	3	10	452	43242231	43241794	0	713
k141_2710	853	OZ100623.1	Homo sapiens genome assembly, chromosome: contig-44	98.683	835	10	1	19	853	2184187	2183354	0	1480
k141_2538	385	OZ110726.1	Homo sapiens genome assembly, chromosome: contig-448	99.74	385	1	0	1	385	416408	416024	0	706
k141_1423	327	OZ096808.1	Homo sapiens genome assembly, chromosome: contig-448	98.777	327	4	0	1	327	44523306	44523632	2.62e-161	582
k141_1830	443	OZ096808.1	Homo sapiens genome assembly, chromosome: contig-448	98.194	443	8	0	1	443	3842106	3841664	0	774
k141_1474	381	OZ096808.1	Homo sapiens genome assembly, chromosome: contig-448	98.688	381	2	1	1	381	4012261	4012638	0	673
k141_505	312	OZ096808.1	Homo sapiens genome assembly, chromosome: contig-448	99.359	312	2	0	1	312	4306789	4307100	2.51e-156	566
k141_454	549	OZ096809.1	Homo sapiens genome assembly, chromosome: contig-449	98.495	465	7	0	83	547	49657333	49656869	0	821
k141_261	413	OZ096809.1	Homo sapiens genome assembly, chromosome: contig-449	100	233	0	0	181	413	7125953	7126185	1.3e-115	431
k141_1648	381	OZ096809.1	Homo sapiens genome assembly, chromosome: contig-449	99.455	367	2	0	1	367	49590008	49589642	0	667
k141_2617	397	OZ096809.1	Homo sapiens genome assembly, chromosome: contig-449	99.652	287	0	1	111	397	15676012	15676297	2e-143	523
k141_897	304	OZ096809.1	Homo sapiens genome assembly, chromosome: contig-449	92.459	305	22	1	1	304	186254	186558	7.18e-117	435
k141_1106	473	OZ143394.1	Homo sapiens genome assembly, chromosome: contig-449	97.895	475	7	3	1	473	39908182	39908655	0	819
k141_2883	407	OZ096809.1	Homo sapiens genome assembly, chromosome: contig-449	100	234	0	0	174	407	26309258	26309491	3.58e-116	433
k141_2813	314	OZ109532.1	Homo sapiens genome assembly, chromosome: contig-45	100	314	0	0	1	314	6967608	6967295	9.01e-161	580
k141_1334	605	OZ159006.1	Homo sapiens genome assembly, chromosome: contig-45	97.19	605	15	2	1	605	62795696	62795094	0	1022
k141_483	344	OZ096810.1	Homo sapiens genome assembly, chromosome: contig-450	98.837	344	4	0	1	344	90887846	90888189	9.85e-171	614
k141_2430	328	OZ096810.1	Homo sapiens genome assembly, chromosome: contig-450	99.085	328	3	0	1	328	85607726	85607399	1.58e-163	590
k141_2068	413	OZ096810.1	Homo sapiens genome assembly, chromosome: contig-450	99.274	413	3	0	1	413	90111963	90112375	0	747
k141_1476	479	OZ096810.1	Homo sapiens genome assembly, chromosome: contig-450	98.747	479	6	0	1	479	96778543	96778065	0	852
k141_1484	400	OZ096810.1	Homo sapiens genome assembly, chromosome: contig-450	99.75	400	1	0	1	400	68441039	68440640	0	734
k141_726	340	OZ096810.1	Homo sapiens genome assembly, chromosome: contig-450	97.647	340	6	1	1	340	87092757	87092420	2.75e-161	582
k141_2393	497	OZ096811.1	Homo sapiens genome assembly, chromosome: contig-451	100	497	0	0	1	497	33326132	33326628	0	918
k141_764	2312	OZ105455.1	Homo sapiens genome assembly, chromosome: contig-454	97.293	2327	31	19	9	2312	24501	22184	0	3919
k141_1636	335	OZ117719.1	Homo sapiens genome assembly, chromosome: contig-458	100	306	0	0	1	306	18464135	18463830	2.71e-156	566
k141_2217	318	OZ117719.1	Homo sapiens genome assembly, chromosome: contig-458	100	318	0	0	1	318	6532542	6532225	5.46e-163	588
k141_2630	474	OZ117719.1	Homo sapiens genome assembly, chromosome: contig-458	99.367	474	3	0	1	474	21596315	21595842	0	859
k141_2728	319	OZ110728.1	Homo sapiens genome assembly, chromosome: contig-459	100	319	0	0	1	319	102935	102617	4.97e-164	590
k141_206	470	OZ117720.1	Homo sapiens genome assembly, chromosome: contig-459	98.936	470	5	0	1	470	61304226	61303757	0	841
k141_316	591	OZ117720.1	Homo sapiens genome assembly, chromosome: contig-459	98.963	482	4	1	110	591	61353362	61353842	0	861
k141_548	399	OZ110728.1	Homo sapiens genome assembly, chromosome: contig-459	100	399	0	0	1	399	37870	37472	0	737
k141_2336	345	OZ110728.1	Homo sapiens genome assembly, chromosome: contig-459	100	345	0	0	1	345	82290	81946	1.91e-178	638
k141_582	517	OZ110728.1	Homo sapiens genome assembly, chromosome: contig-459	96.016	502	11	7	23	517	23994	24493	0	808
k141_975	330	CP034493.1	Homo sapiens genome assembly, chromosome: contig-460	99.394	330	2	0	1	330	8901328	8900999	8.57e-167	599
k141_94	403	OZ117721.1	Homo sapiens genome assembly, chromosome: contig-460	98.267	404	6	1	1	403	9220144	9220547	0	706
k141_1294	372	CP034493.1	Homo sapiens genome assembly, chromosome: contig-460	99.462	372	2	0	1	372	82293724	82294095	0	676
k141_2891	876	CP034493.1	Homo sapiens genome assembly, chromosome: contig-460	96.678	572	19	0	1	572	52959444	52960015	0	952
k141_1916	472	CP034493.1	Homo sapiens genome assembly, chromosome: contig-460	99.788	472	1	0	1	472	8600165	8600636	0	867
k141_383	332	CP034493.1	Homo sapiens genome assembly, chromosome: contig-460	98.214	336	2	1	1	332	1202936	1203271	2.42e-162	584
k141_1823	758	OZ117723.1	Homo sapiens genome assembly, chromosome: contig-462	99.34	758	5	0	1	758	93612496	93611739	0	1373
k141_1647	364	OZ117723.1	Homo sapiens genome assembly, chromosome: contig-462	99.451	364	2	0	1	364	88293882	88294245	0	662
k141_1701	315	OZ117723.1	Homo sapiens genome assembly, chromosome: contig-462	99.051	316	2	1	1	315	95708190	95707875	2.54e-156	566
k141_1507	324	OZ117725.1	Homo sapiens genome assembly, chromosome: contig-464	98.718	234	3	0	1	234	68595191	68594958	2.8e-111	416
k141_251	340	OZ117726.1	Homo sapiens genome assembly, chromosome: contig-465	98.089	314	5	1	28	340	94039849	94040162	3.59e-150	545
k141_2231	323	OZ117726.1	Homo sapiens genome assembly, chromosome: contig-465	99.071	323	3	0	1	323	92897264	92897586	9.3e-161	580
k141_1045	321	OZ117726.1	Homo sapiens genome assembly, chromosome: contig-465	100	319	0	0	1	319	93202869	93203187	1.54e-163	590
k141_2049	319	OZ117726.1	Homo sapiens genome assembly, chromosome: contig-465	98.107	317	6	0	1	317	88563809	88563493	2.01e-152	553
k141_1300	313	OZ117726.1	Homo sapiens genome assembly, chromosome: contig-465	98.718	312	3	1	1	311	93078924	93078613	1.96e-152	553
k141_130	311	OZ117726.1	Homo sapiens genome assembly, chromosome: contig-465	99.357	311	2	0	1	311	88228775	88228465	9.01e-156	564
k141_1908	469	OZ117726.1	Homo sapiens genome assembly, chromosome: contig-465	95.966	471	13	2	1	469	88573198	88572732	0	760
k141_2131	310	OZ105469.1	Homo sapiens genome assembly, chromosome: contig-468	98.377	308	5	0	1	308	230888	231195	1.37e-149	542
k141_1556	317	OZ115692.1	Homo sapiens genome assembly, chromosome: contig-47	100	317	0	0	1	317	46319409	46319725	6.38e-163	586
k141_1293	398	OZ106064.1	Homo sapiens genome assembly, chromosome: contig-473	99.34	303	2	0	96	398	79992046	79991744	3.32e-151	549
k141_2341	878	OZ104972.1	Homo sapiens genome assembly, chromosome: contig-476	97.95	878	17	1	2	878	155068	155945	0	1520
k141_1248	462	OZ117737.1	Homo sapiens genome assembly, chromosome: contig-476	99.763	422	1	0	41	462	82297	81876	0	774
k141_1666	543	OZ117737.1	Homo sapiens genome assembly, chromosome: contig-476	99.448	543	3	0	1	543	1466319	1465777	0	987
k141_1307	733	OZ117737.1	Homo sapiens genome assembly, chromosome: contig-476	99.414	683	4	0	51	733	5091198	5090516	0	1240
k141_1362	306	OZ105477.1	Homo sapiens genome assembly, chromosome: contig-476	98.134	268	5	0	1	268	47884146	47883879	2.32e-127	468
k141_3105	376	OZ105477.1	Homo sapiens genome assembly, chromosome: contig-476	98.936	376	4	0	1	376	1257782	1257407	0	673
k141_2036	305	OZ117740.1	Homo sapiens genome assembly, chromosome: contig-479	100	180	0	0	126	305	48607504	48607325	2.7e-86	333
k141_2063	306	OZ117740.1	Homo sapiens genome assembly, chromosome: contig-479	99.346	306	2	0	1	306	3956940	3956635	5.32e-153	555
k141_338	317	OZ117740.1	Homo sapiens genome assembly, chromosome: contig-479	98.101	316	6	0	1	316	3960731	3961046	7.17e-152	551
k141_148	409	OZ162841.1	Homo sapiens genome assembly, chromosome: contig-48	91.566	332	14	7	79	409	2114151	2114469	4.63e-120	446
k141_2900	339	OZ105481.1	Homo sapiens genome assembly, chromosome: contig-480	98.23	339	6	0	1	339	1037735	1037397	4.11e-165	593
k141_1440	389	OZ110073.1	Homo sapiens genome assembly, chromosome: contig-481	100	200	0	0	1	200	23043428	23043229	2.7e-97	370
k141_878	459	OZ103793.1	Homo sapiens genome assembly, chromosome: contig-481	99.129	459	4	0	1	459	8959382	8959840	0	826
k141_735	448	OZ110073.1	Homo sapiens genome assembly, chromosome: contig-481	100	218	0	0	156	373	19345573	19345790	3.12e-107	403
k141_1621	458	OZ110074.1	Homo sapiens genome assembly, chromosome: contig-482	99.782	458	1	0	1	458	4202272	4202729	0	841
k141_540	333	OZ105483.1	Homo sapiens genome assembly, chromosome: contig-482	100	333	0	0	1	333	2947300	2946968	8.6e-172	616
k141_2520	1365	OZ105483.1	Homo sapiens genome assembly, chromosome: contig-482	99.121	1365	12	0	1	1365	10172126	10170762	0	2455
k141_1820	311	OZ117744.1	Homo sapiens genome assembly, chromosome: contig-483	99.357	311	2	0	1	311	62922	63232	8.97e-156	564
k141_1273	313	OZ118480.1	Homo sapiens genome assembly, chromosome: contig-483	100	313	0	0	1	313	69613993	69614305	3.24e-160	579
k141_2636	419	OZ117744.1	Homo sapiens genome assembly, chromosome: contig-483	99.284	419	3	0	1	419	39081682	39081264	0	758
k141_889	373	OZ118480.1	Homo sapiens genome assembly, chromosome: contig-483	96.496	371	13	0	1	371	86774774	86774404	1.08e-170	614
k141_1084	341	OZ114134.1	Homo sapiens genome assembly, chromosome: contig-483	98.534	341	5	0	1	341	7148208	7148548	2.12e-167	603
k141_78	1361	OZ096845.1	Homo sapiens genome assembly, chromosome: contig-485	100	1361	0	0	1	1361	10769	12129	0	2514
k141_2156	944	OZ096846.1	Homo sapiens genome assembly, chromosome: contig-486	100	944	0	0	1	944	296079	295136	0	1744
k141_66	334	OZ096846.1	Homo sapiens genome assembly, chromosome: contig-486	99.401	334	2	0	1	334	347509	347176	1.59e-168	606
k141_2860	315	OZ096846.1	Homo sapiens genome assembly, chromosome: contig-486	100	315	0	0	1	315	144632	144946	2.53e-161	582
k141_1309	494	OZ118486.1	Homo sapiens genome assembly, chromosome: contig-489	99.438	356	2	0	1	356	3024696	3025051	1.45e-180	647
k141_968	469	OZ105490.1	Homo sapiens genome assembly, chromosome: contig-489	99.787	469	1	0	1	469	908688	909156	0	861
k141_104	463	OZ112983.1	Homo sapiens genome assembly, chromosome: contig-49	95.309	405	13	3	63	463	3242682	3242280	8.14e-178	638
k141_1878	480	OZ118487.1	Homo sapiens genome assembly, chromosome: contig-490	98.542	480	7	0	1	480	11419233	11419712	0	848
k141_1518	303	OZ105491.1	Homo sapiens genome assembly, chromosome: contig-490	98.635	293	4	0	11	303	7524479	7524771	6.23e-143	520
k141_1824	355	OZ110083.1	Homo sapiens genome assembly, chromosome: contig-491	98.305	354	6	0	1	354	9102058	9101705	6.09e-173	621
k141_2602	332	OZ110083.1	Homo sapiens genome assembly, chromosome: contig-491	100	332	0	0	1	332	74374546	74374215	9.45e-171	614
k141_1437	430	OZ110083.1	Homo sapiens genome assembly, chromosome: contig-491	99.764	424	1	0	1	424	4714697	4715120	0	778
k141_482	335	OZ110083.1	Homo sapiens genome assembly, chromosome: contig-491	100	250	0	0	1	250	4457116	4457365	3.66e-125	462
k141_1289	317	OZ110083.1	Homo sapiens genome assembly, chromosome: contig-491	100	159	0	0	159	317	58796320	58796478	1.33e-74	294
k141_2659	365	OZ110083.1	Homo sapiens genome assembly, chromosome: contig-491	100	352	0	0	1	352	27879669	27880020	0	651
k141_2459	470	OZ104809.1	Homo sapiens genome assembly, chromosome: contig-491	99.149	470	4	0	1	470	23629065	23629534	0	846
k141_713	337	OZ110083.1	Homo sapiens genome assembly, chromosome: contig-491	100	288	0	0	50	337	6511162	6511449	2.78e-146	532
k141_15	459	OZ148636.1	Homo sapiens genome assembly, chromosome: contig-492	98.485	264	4	0	2	265	43984039	43984302	3.98e-126	466
k141_2005	463	OZ118489.1	Homo sapiens genome assembly, chromosome: contig-492	97.198	464	8	3	1	463	2914291	2913832	0	780
k141_3032	1137	OZ118489.1	Homo sapiens genome assembly, chromosome: contig-492	100	1085	0	0	53	1137	91670	92754	0	2004
k141_0	308	AC277827.1	Homo sapiens genome assembly, chromosome: contig-493	100	259	0	0	1	259	198216	197958	1.08e-130	479
k141_676	339	OZ110085.1	Homo sapiens genome assembly, chromosome: contig-493	94.149	188	11	0	1	188	27281930	27281743	2.41e-72	287
k141_1450	392	OZ110085.1	Homo sapiens genome assembly, chromosome: contig-493	96.172	209	8	0	82	290	28421788	28421580	5.96e-89	342
k141_685	309	OZ110085.1	Homo sapiens genome assembly, chromosome: contig-493	100	309	0	0	1	309	20904358	20904050	5.35e-158	571
k141_2846	444	OZ110085.1	Homo sapiens genome assembly, chromosome: contig-493	91.092	348	26	5	99	444	24254731	24255075	3.88e-126	466
k141_2076	332	OZ110085.1	Homo sapiens genome assembly, chromosome: contig-493	100	279	0	0	1	279	21168078	21168356	2.76e-141	516
k141_2276	348	OZ110085.1	Homo sapiens genome assembly, chromosome: contig-493	95.402	348	14	2	3	348	26335243	26334896	2.21e-152	553
k141_708	578	OZ114140.1	Homo sapiens genome assembly, chromosome: contig-493	100	578	0	0	1	578	53050629	53050052	0	1068
k141_1138	467	OZ118492.1	Homo sapiens genome assembly, chromosome: contig-495	100	467	0	0	1	467	90616	91082	0	863
k141_1952	304	AC092039.2	Homo sapiens genome assembly, chromosome: contig-498	100	304	0	0	1	304	24165	24468	1.03e-155	562
k141_2792	313	OZ118495.1	Homo sapiens genome assembly, chromosome: contig-498	100	313	0	0	1	313	25142348	25142036	3.23e-160	579
k141_643	380	OZ118495.1	Homo sapiens genome assembly, chromosome: contig-498	93.77	305	14	2	1	300	59233664	59233968	2.54e-122	453
k141_2021	352	OZ118495.1	Homo sapiens genome assembly, chromosome: contig-498	98.295	352	6	0	1	352	16685917	16686268	7.8e-172	617
k141_1246	304	OZ118495.1	Homo sapiens genome assembly, chromosome: contig-498	100	304	0	0	1	304	77261263	77260960	3.14e-155	562
k141_2025	309	OZ118495.1	Homo sapiens genome assembly, chromosome: contig-498	99.602	251	0	1	59	309	43198955	43198706	1.55e-123	457
k141_2805	324	OZ118495.1	Homo sapiens genome assembly, chromosome: contig-498	98.571	140	2	0	1	140	60550617	60550478	1.07e-60	248
k141_1477	305	OZ118495.1	Homo sapiens genome assembly, chromosome: contig-498	95.695	302	13	0	4	305	5559013	5558712	1.96e-132	486
k141_3042	318	OZ118495.1	Homo sapiens genome assembly, chromosome: contig-498	100	318	0	0	1	318	35092972	35092655	5.48e-163	588
k141_3045	451	OZ118495.1	Homo sapiens genome assembly, chromosome: contig-498	100	119	0	0	1	119	53731016	53730898	3.4e-52	220
k141_1687	347	OZ118495.1	Homo sapiens genome assembly, chromosome: contig-498	100	195	0	0	153	347	55466192	55465998	1.44e-94	361
k141_530	334	OZ118495.1	Homo sapiens genome assembly, chromosome: contig-498	99.58	238	1	0	1	238	51150319	51150082	8e-117	435
k141_1180	430	OZ096868.1	Homo sapiens genome assembly, chromosome: contig-5	99.535	430	2	0	1	430	169481	169910	0	784
k141_2644	527	OZ114120.1	Homo sapiens genome assembly, chromosome: contig-5	99.407	506	3	0	22	527	125604	126109	0	918
k141_689	545	OZ162820.1	Homo sapiens genome assembly, chromosome: contig-5	96.545	550	8	1	1	539	28114997	28114448	0	900
k141_1670	327	OZ116534.1	Homo sapiens genome assembly, chromosome: contig-5	99.694	327	1	0	1	327	97190839	97191165	2.61e-166	599
k141_2785	380	OZ112539.1	Homo sapiens genome assembly, chromosome: contig-50	99.474	380	2	0	1	380	122169	121790	0	691
k141_1051	457	OZ162843.1	Homo sapiens genome assembly, chromosome: contig-50	96.943	458	13	1	1	457	15533225	15533682	0	767
k141_77	419	OZ118498.1	Homo sapiens genome assembly, chromosome: contig-501	100	419	0	0	1	419	91533730	91533312	0	774
k141_475	342	OZ118498.1	Homo sapiens genome assembly, chromosome: contig-501	99.708	342	1	0	1	342	89659889	89660230	1.26e-174	627
k141_2888	301	OZ118498.1	Homo sapiens genome assembly, chromosome: contig-501	100	301	0	0	1	301	74187352	74187652	1.45e-153	556
k141_2145	337	OZ112424.1	Homo sapiens genome assembly, chromosome: contig-503	99.11	337	3	0	1	337	3687884	3688220	5.24e-169	606
k141_2512	358	OZ112424.1	Homo sapiens genome assembly, chromosome: contig-503	98.324	358	6	0	1	358	80055	79698	1.2e-175	628
k141_2235	302	OZ118505.1	Homo sapiens genome assembly, chromosome: contig-508	100	302	0	0	1	302	32387486	32387185	4.04e-154	558
k141_1676	858	OZ118505.1	Homo sapiens genome assembly, chromosome: contig-508	99.301	858	6	0	1	858	45070364	45069507	0	1552
k141_776	339	OZ115696.1	Homo sapiens genome assembly, chromosome: contig-51	97.935	339	7	0	1	339	85923	86261	1.91e-163	588
k141_2623	418	OZ170213.1	Homo sapiens genome assembly, chromosome: contig-510	98.077	416	7	1	3	418	22621992	22622406	0	723
k141_2270	525	OZ118510.1	Homo sapiens genome assembly, chromosome: contig-513	98.286	525	9	0	1	525	9831	9307	0	920
k141_1354	848	OZ118510.1	Homo sapiens genome assembly, chromosome: contig-513	100	835	0	0	1	835	625003	624169	0	1543
k141_1729	405	OZ118510.1	Homo sapiens genome assembly, chromosome: contig-513	100	405	0	0	1	405	564128	564532	0	749
k141_966	471	OZ118510.1	Homo sapiens genome assembly, chromosome: contig-513	99.787	469	1	0	1	469	141373	141841	0	861
k141_198	309	AC011419.7	Homo sapiens genome assembly, chromosome: contig-520	99.353	309	2	0	1	309	23810	24118	3.76e-155	560
k141_1854	306	OZ101598.1	Homo sapiens genome assembly, chromosome: contig-520	100	306	0	0	1	306	1812766	1812461	2.46e-156	566
k141_1863	350	OZ101598.1	Homo sapiens genome assembly, chromosome: contig-520	100	350	0	0	1	350	78062154	78062503	0	647
k141_1955	333	AC212909.2	Homo sapiens genome assembly, chromosome: contig-522	100	331	0	0	1	331	36439	36109	1.11e-170	612
k141_2064	301	OZ169476.1	Homo sapiens genome assembly, chromosome: contig-524	100	301	0	0	1	301	6783361	6783061	1.45e-153	556
k141_265	473	OZ164969.1	Homo sapiens genome assembly, chromosome: contig-526	99.154	473	4	0	1	473	4815398	4814926	0	852
k141_335	337	OZ103839.1	Homo sapiens genome assembly, chromosome: contig-527	99.102	334	3	0	1	334	7197681	7198014	7.52e-167	601
k141_3051	1602	OZ118533.1	Homo sapiens genome assembly, chromosome: contig-536	99.688	1602	4	1	1	1602	64013908	64015508	0	2929
k141_837	468	OZ118534.1	Homo sapiens genome assembly, chromosome: contig-537	96.588	469	15	1	1	468	23931609	23931141	0	776
k141_2986	514	OZ118534.1	Homo sapiens genome assembly, chromosome: contig-537	94.163	514	30	0	1	514	26625047	26625560	0	784
k141_259	361	OZ118534.1	Homo sapiens genome assembly, chromosome: contig-537	93.352	361	24	0	1	361	52207476	52207836	8.32e-147	534
[truncated: 979 more rows]
