# Supplementary material for: Molecular diagnosis of suspected intestinal schistosomiasis in a non-endemic area of Yunnan Province, China
Source: Infect Dis Poverty. 2025 Oct 9;14:99. doi: 10.1186/s40249-025-01372-y (PMC12512248; doi:10.1186/s40249-025-01372-y)
Supplement: Supplementary file 7 — Supplementary material 7. Additional file 5. Details for the assembled sequences of sample 9728319. [file 40249_2025_1372_MOESM7_ESM.xlsx]

## Sheet: Sheet1
Additional file 5. Details for the assembled sequences of sample 9728319
query acc.ver	length	ID	subject acc.ver	% identity	alignment length	mismatches	gap opens	q. start	q. end	s. start	s. end	evalue	bit score
k141_81	434	MK719556.1	Xerochrysium xerophilum isolate NPRL-1 small subunit ribosomal RNA gene, partial sequence; internal transcribed spacer 1, 5.8S ribosomal RNA gene, and internal transcribed spacer 2, complete sequence; and large subunit ribosomal RNA gene, partial sequence	100	434	0	0	1	434	1744	1311	0	802
k141_22	959	KC989724.1	Xerochrysium dermatitidis strain FRR 2357 28S ribosomal RNA gene, partial sequence	98.646	960	11	2	1	959	974	16	0	1700
k141_109	458	LC294010.1	Uncultured prokaryote gene for urease, partial sequence, 16S_OTU:6616	89.916	238	24	0	110	347	323	86	2.58e-78	307
k141_93	391	MN045310.1	Synthetic construct clone phix_A3_A4_deopt DNA replication initiation protein (A) gene, complete cds	95.221	272	13	0	120	391	453	182	1.23e-115	431
k141_185	484	LT963440.1	Staphylococcus cohnii isolate Staphylococcus cohnii ATCC 29974 genome assembly, chromosome: I	97.727	484	11	0	1	484	2665618	2665135	0	833
k141_163	433	OX336423.1	Schistosoma spindale genome assembly, chromosome: 7	88.851	296	31	2	139	433	9508508	9508214	5.1e-95	363
k141_207	374	OX336423.1	Schistosoma spindale genome assembly, chromosome: 7	81.208	298	38	8	41	328	8667341	8667630	2.14e-53	224
k141_219	432	AY808336.1	Schistosoma japonicum SJCHGC02128 protein mRNA, partial cds	99.769	432	1	0	1	432	132	563	0	793
k141_208	368	FN356222.1	Schistosoma japonicum non-LTR retrotransposon SjCHGCS20, complete sequence	99.185	368	3	0	1	368	287	654	0	664
k141_12	318	FN356205.1	Schistosoma japonicum LTR retrotransposon SjCHGCS3, complete sequence	98.742	318	4	0	1	318	2972	2655	2.57e-156	566
k141_181	701	EU835685.1	Schistosoma japonicum isolate SJJYM3 28S ribosomal RNA gene, partial sequence; 28S-18S ribosomal RNA intergenic spacer, complete sequence; and 18S ribosomal RNA gene, partial sequence	100	701	0	0	1	701	1495	795	0	1295
k141_131	366	FN328032.1	Schistosoma japonicum isolate Anhui non-coing mRNA clone SJFCA3940|FSA_057_83_C11	99.454	366	2	0	1	366	262	627	0	665
k141_147	445	FN316907.1	Schistosoma japonicum isolate Anhui full length mRNA clone SJFCA3939|FSA_057_45_E06, complete sequence	99.54	435	0	1	1	435	1735	2167	0	791
k141_141	454	FN293036.1	Schistosoma japonicum isolate Anhui clone BAC C108_93A03, complete sequence	96.552	348	12	0	1	348	78752	78405	1.76e-159	577
k141_61	678	FN293035.1	Schistosoma japonicum isolate Anhui clone BAC C108_93A01, complete sequence	97.778	675	15	0	1	675	87556	88230	0	1164
k141_90	684	FN293031.1	Schistosoma japonicum isolate Anhui clone BAC C108_75H07, complete sequence	98.246	684	12	0	1	684	73202	72519	0	1197
k141_200	310	FN293031.1	Schistosoma japonicum isolate Anhui clone BAC C108_75H07, complete sequence	99.351	308	2	0	3	310	61683	61990	4.18e-154	558
k141_195	323	FN293030.1	Schistosoma japonicum isolate Anhui clone BAC C108_72G12, complete sequence	100	323	0	0	1	323	7331	7653	9.28e-166	597
k141_78	436	FN293028.1	Schistosoma japonicum isolate Anhui clone BAC C108_40P09, complete sequence	87.255	306	35	3	87	390	44673	44976	5.18e-90	346
k141_164	628	FN293026.1	Schistosoma japonicum isolate Anhui clone BAC C108_32N03, complete sequence	97.134	628	18	0	1	628	111845	111218	0	1061
k141_94	353	FN293025.1	Schistosoma japonicum isolate Anhui clone BAC C108_31H04, complete sequence	98.584	353	5	0	1	353	33192	33544	4.7e-174	625
k141_59	473	FJ852572.1	Schistosoma japonicum isolate AHtl28 18S ribosomal RNA gene, partial sequence; internal transcribed spacer 1, 5.8S ribosomal RNA gene, and internal transcribed spacer 2, complete sequence; and 28S ribosomal RNA gene, partial sequence	99.789	473	1	0	1	473	1308	836	0	869
k141_112	355	AY223209.1	Schistosoma japonicum clone ZZD247 mRNA sequence	100	355	0	0	1	355	623	977	0	656
k141_57	693	Z46504.4	Schistosoma japonicum 28S rRNA gene	100	693	0	0	1	693	29	721	0	1280
k141_56	1477	JX270299.1	Penicillium sp. 21IN04 28S-18S ribosomal RNA intergenic spacer, partial sequence	93.478	46	3	0	15	60	243	288	4.52e-06	69.4
k141_106	330	XM_056947249.1	Penicillium hispanicum uncharacterized protein (N7459_008081), partial mRNA	78.182	330	70	2	2	330	953	625	5.2e-49	209
k141_14	409	XM_058463295.1	Penicillium antarcticum uncharacterized protein (N7508_005229), partial mRNA	85.606	396	55	2	13	407	1410	1016	1.3e-110	414
k141_169	584	NR_175241.1	Paraxerochrysium coryli CBS 148314 ITS region; from TYPE material	94.604	556	6	14	38	584	1	541	0	839
k141_140	506	NM_001013016.4	Pan troglodytes protocadherin beta 12 (PCDHB12), mRNA	99.407	506	3	0	1	506	1699	2204	0	918
k141_76	398	AC122174.18	Pan troglodytes clone rp43-98a5, complete sequence	94.699	415	5	1	1	398	139693	140107	4.15e-175	628
k141_38	523	AC195637.4	Pan troglodytes BAC clone CH251-526E13 from chromosome 8, complete sequence	100	523	0	0	1	523	82352	82874	0	966
k141_183	359	CP162284.1	Ovis aries breed Hu sheep isolate HU3095-Father chromosome 12	99.721	359	1	0	1	359	1699762	1700120	0	658
k141_144	764	AP025353.1	Monascus purpureus KUPM5 DNA, sequence_id: scaffold_9. unlocalized sequence	98.429	764	12	0	1	764	9591	10354	0	1345
k141_171	2355	AP025354.1	Monascus purpureus KUPM5 DNA, sequence_id: scaffold_10. unplaced sequence	81.366	483	60	26	1	478	4565	5022	2.31e-95	366
k141_64	306	CP144056.1	Kwoniella shandongensis strain CBS 12478 chromosome 6	100	31	0	0	54	84	1137392	1137362	0.002	58.4
k141_213	331	LR722623.1	Hordeum vulgare subsp. vulgare genome assembly, chromosome: 0H	95.763	236	10	0	96	331	66520676	66520441	1.05e-100	381
k141_205	442	LR722623.1	Hordeum vulgare subsp. vulgare genome assembly, chromosome: 0H	95.169	207	10	0	98	304	66521680	66521886	1.9e-84	327
k141_180	476	MN849738.1	Homo sapiens isolate PB89 haplogroup P2 mitochondrion, complete genome	100	476	0	0	1	476	8045	7570	0	880
k141_206	454	KC985167.1	Homo sapiens isolate ny135 mitochondrion, complete genome	100	454	0	0	1	454	2290	2743	0	839
k141_68	309	KC985166.1	Homo sapiens isolate ny119 mitochondrion, complete genome	100	309	0	0	1	309	9680	9988	5.35e-158	571
k141_72	867	KT953522.1	Homo sapiens isolate Maonan142 D-loop, partial sequence; mitochondrial	99.539	867	4	0	1	867	974	108	0	1580
k141_52	1530	MG571147.1	Homo sapiens isolate CH043 haplogroup D1 mitochondrion, complete genome	100	1530	0	0	1	1530	12653	14182	0	2826
k141_138	904	MN687165.1	Homo sapiens isolate CF070 mitochondrion, complete genome	99.55	888	4	0	1	888	7293	6406	0	1618
k141_17	762	OR285359.1	Homo sapiens haplogroup J1c7a5 mitochondrion, complete genome	100	762	0	0	1	762	11378	12139	0	1408
k141_9	380	OP796373.1	Homo sapiens haplogroup J1c4 mitochondrion, complete genome	100	380	0	0	1	380	2906	3285	0	702
k141_182	326	OP830489.1	Homo sapiens haplogroup H7d1 mitochondrion, complete genome	100	322	0	0	5	326	14180	14501	3.37e-165	595
k141_33	339	OP830489.1	Homo sapiens haplogroup H7d1 mitochondrion, complete genome	100	339	0	0	1	339	12318	12656	1.25e-174	627
k141_118	313	OP830489.1	Homo sapiens haplogroup H7d1 mitochondrion, complete genome	100	313	0	0	1	313	6109	6421	3.24e-160	579
k141_6	364	OX419548.1	Homo sapiens genome assembly, chromosome: Y	97.238	362	8	2	2	362	3870488	3870128	3.79e-170	612
k141_159	485	OX419548.1	Homo sapiens genome assembly, chromosome: Y	98.144	485	9	0	1	485	5507107	5506623	0	846
k141_175	722	OZ114576.1	Homo sapiens genome assembly, chromosome: contig-97	100	722	0	0	1	722	41544347	41545068	0	1334
k141_108	444	OZ099865.1	Homo sapiens genome assembly, chromosome: contig-8	99.099	444	4	0	1	444	411979	412422	0	798
k141_54	364	OZ116537.1	Homo sapiens genome assembly, chromosome: contig-8	99.725	364	1	0	1	364	177978	177615	0	667
k141_32	524	OZ112158.1	Homo sapiens genome assembly, chromosome: contig-79	98.855	524	6	0	1	524	411391	411914	0	935
k141_125	383	OZ093630.1	Homo sapiens genome assembly, chromosome: contig-779	96.345	383	14	0	1	383	93672	94054	1.11e-175	630
k141_36	2013	OZ101334.1	Homo sapiens genome assembly, chromosome: contig-71	99.895	1909	2	0	81	1989	4349	6257	0	3515
k141_198	381	OZ114122.1	Homo sapiens genome assembly, chromosome: contig-7	100	381	0	0	1	381	53654434	53654814	0	704
k141_111	347	OZ118554.1	Homo sapiens genome assembly, chromosome: contig-557	100	347	0	0	1	347	184	530	4.58e-179	641
k141_49	776	OZ118550.1	Homo sapiens genome assembly, chromosome: contig-553	98.84	776	9	0	1	776	87414439	87413664	0	1384
k141_105	328	OZ103831.1	Homo sapiens genome assembly, chromosome: contig-519	98.726	314	3	1	1	314	60337072	60337384	1.6e-153	556
k141_15	644	OZ096857.1	Homo sapiens genome assembly, chromosome: contig-497	100	644	0	0	1	644	2527	1884	0	1190
k141_196	500	OZ096845.1	Homo sapiens genome assembly, chromosome: contig-485	100	500	0	0	1	500	3733	3234	0	924
k141_150	1282	OZ096845.1	Homo sapiens genome assembly, chromosome: contig-485	100	1282	0	0	1	1282	12102	10821	0	2368
k141_11	305	OZ117740.1	Homo sapiens genome assembly, chromosome: contig-479	98.689	305	4	0	1	305	4167071	4166767	4.13e-149	542
k141_67	1233	OZ117736.1	Homo sapiens genome assembly, chromosome: contig-475	100	1233	0	0	1	1233	2379287	2380519	0	2278
k141_162	718	OZ138605.1	Homo sapiens genome assembly, chromosome: contig-469	99.861	718	1	0	1	718	5266999	5266282	0	1321
k141_126	1145	OZ117723.1	Homo sapiens genome assembly, chromosome: contig-462	100	1145	0	0	1	1145	95763413	95764557	0	2115
k141_86	930	OZ171048.1	Homo sapiens genome assembly, chromosome: contig-459	97.527	930	23	0	1	930	640441	639512	0	1591
k141_155	927	OZ117719.1	Homo sapiens genome assembly, chromosome: contig-458	100	927	0	0	1	927	17585169	17586095	0	1712
k141_188	504	OZ117719.1	Homo sapiens genome assembly, chromosome: contig-458	100	504	0	0	1	504	17706014	17706517	0	931
k141_184	1123	OZ106717.1	Homo sapiens genome assembly, chromosome: contig-429	100	1123	0	0	1	1123	2807	1685	0	2074
k141_194	346	OZ168994.1	Homo sapiens genome assembly, chromosome: contig-42	100	346	0	0	1	346	98562	98907	1.64e-178	640
k141_135	388	OZ107896.1	Homo sapiens genome assembly, chromosome: contig-42	99.742	388	1	0	1	388	11623047	11623434	0	712
k141_47	307	OZ114152.1	Homo sapiens genome assembly, chromosome: contig-37	99.674	307	1	0	1	307	410131	409825	3.2e-155	562
k141_53	308	OZ114152.1	Homo sapiens genome assembly, chromosome: contig-37	100	308	0	0	1	308	534584	534277	1.92e-157	569
k141_201	456	OZ114152.1	Homo sapiens genome assembly, chromosome: contig-37	100	456	0	0	1	456	519323	519778	0	843
k141_84	448	OZ114150.1	Homo sapiens genome assembly, chromosome: contig-35	100	448	0	0	1	448	993557	994004	0	828
k141_152	328	OZ114150.1	Homo sapiens genome assembly, chromosome: contig-35	100	328	0	0	1	328	797208	796881	1.57e-168	606
k141_41	2419	OZ147794.1	Homo sapiens genome assembly, chromosome: contig-347	97.347	1244	32	1	1159	2401	24851	26094	0	2113
k141_85	475	OZ115846.1	Homo sapiens genome assembly, chromosome: contig-333	100	475	0	0	1	475	1881	1407	0	878
k141_50	344	OZ115846.1	Homo sapiens genome assembly, chromosome: contig-333	100	344	0	0	1	344	4030	4373	2.11e-177	636
k141_121	714	OZ115846.1	Homo sapiens genome assembly, chromosome: contig-333	100	714	0	0	1	714	934	221	0	1319
k141_60	2284	OZ115846.1	Homo sapiens genome assembly, chromosome: contig-333	100	2284	0	0	1	2284	10667	8384	0	4218
k141_25	338	OZ115846.1	Homo sapiens genome assembly, chromosome: contig-333	100	338	0	0	1	338	35697	35360	4.48e-174	625
k141_142	412	OZ159989.1	Homo sapiens genome assembly, chromosome: contig-327	96.594	411	14	0	1	411	35925	36335	0	682
k141_30	424	OZ117481.1	Homo sapiens genome assembly, chromosome: contig-32	97.587	373	9	0	52	424	538214	538586	2.06e-178	640
k141_197	915	OZ114147.1	Homo sapiens genome assembly, chromosome: contig-32	99.774	885	2	0	1	885	16424217	16423333	0	1624
k141_187	808	OZ114147.1	Homo sapiens genome assembly, chromosome: contig-32	100	794	0	0	15	808	16426570	16425777	0	1467
k141_103	866	OZ114147.1	Homo sapiens genome assembly, chromosome: contig-32	100	858	0	0	3	860	16417433	16416576	0	1585
k141_192	330	OZ114147.1	Homo sapiens genome assembly, chromosome: contig-32	100	330	0	0	1	330	16439552	16439881	1.22e-169	610
k141_193	493	OZ114147.1	Homo sapiens genome assembly, chromosome: contig-32	100	493	0	0	1	493	16437572	16438064	0	911
k141_124	416	OZ114147.1	Homo sapiens genome assembly, chromosome: contig-32	100	416	0	0	1	416	16426578	16426993	0	769
k141_63	915	OZ114147.1	Homo sapiens genome assembly, chromosome: contig-32	100	915	0	0	1	915	16439201	16438287	0	1690
k141_153	1557	OZ114147.1	Homo sapiens genome assembly, chromosome: contig-32	100	1557	0	0	1	1557	16448296	16446740	0	2876
k141_167	497	OZ114147.1	Homo sapiens genome assembly, chromosome: contig-32	100	481	0	0	1	481	16436164	16436644	0	889
k141_160	444	OZ114023.1	Homo sapiens genome assembly, chromosome: contig-311	99.55	444	2	0	1	444	72972	73415	0	809
k141_23	489	OZ115823.1	Homo sapiens genome assembly, chromosome: contig-310	98.978	489	4	1	1	489	13119364	13119851	0	874
k141_44	360	OZ117399.1	Homo sapiens genome assembly, chromosome: contig-308	98.333	360	6	0	1	360	35335940	35336299	2.87e-176	632
k141_210	1376	OZ115821.1	Homo sapiens genome assembly, chromosome: contig-308	99.782	1376	3	0	1	1376	22693971	22695346	0	2525
k141_13	367	OZ135696.1	Homo sapiens genome assembly, chromosome: contig-302	98.588	354	5	0	1	354	55737	56090	1.37e-174	627
k141_203	320	OZ114014.1	Homo sapiens genome assembly, chromosome: contig-302	100	320	0	0	1	320	823	504	4.27e-164	592
k141_29	311	OZ114011.1	Homo sapiens genome assembly, chromosome: contig-299	98.45	258	4	0	54	311	69651765	69651508	5.66e-123	455
k141_20	332	OZ114011.1	Homo sapiens genome assembly, chromosome: contig-299	100	323	0	0	10	332	248040	247718	9.57e-166	597
k141_101	305	OZ115811.1	Homo sapiens genome assembly, chromosome: contig-298	100	303	0	0	1	303	1003117	1002815	1.14e-154	560
k141_18	643	OZ116157.1	Homo sapiens genome assembly, chromosome: contig-296	100	643	0	0	1	643	67241387	67240745	0	1188
k141_71	469	OZ114141.1	Homo sapiens genome assembly, chromosome: contig-26	98.498	466	7	0	4	469	65315724	65316189	0	822
k141_35	337	OZ114140.1	Homo sapiens genome assembly, chromosome: contig-25	99.407	337	2	0	1	337	22607212	22606876	3.48e-170	612
k141_107	308	OZ114140.1	Homo sapiens genome assembly, chromosome: contig-25	98.377	308	5	0	1	308	39442237	39441930	4.18e-149	542
k141_26	304	OZ114140.1	Homo sapiens genome assembly, chromosome: contig-25	99.663	297	1	0	8	304	8562931	8563227	1.14e-149	544
k141_136	6526	OZ165827.1	Homo sapiens genome assembly, chromosome: contig-249	99.985	6526	1	0	1	6526	189988	183463	0	12046
k141_130	1001	OZ109717.1	Homo sapiens genome assembly, chromosome: contig-230	100	1000	0	0	2	1001	13151	12152	0	1847
k141_24	595	OZ118213.1	Homo sapiens genome assembly, chromosome: contig-216	100	595	0	0	1	595	40818	40224	0	1099
k141_27	1035	OZ116498.1	Homo sapiens genome assembly, chromosome: contig-216	99.807	1036	1	1	1	1035	11807385	11808420	0	1901
k141_34	350	OZ115226.1	Homo sapiens genome assembly, chromosome: contig-206	100	307	0	0	44	350	146081	145775	7.96e-157	568
k141_149	306	OZ116488.1	Homo sapiens genome assembly, chromosome: contig-206	100	306	0	0	1	306	15242741	15243046	2.46e-156	566
k141_82	308	OZ114135.1	Homo sapiens genome assembly, chromosome: contig-20	100	308	0	0	1	308	32438	32131	1.92e-157	569
k141_127	610	OZ096865.1	Homo sapiens genome assembly, chromosome: contig-2	100	610	0	0	1	610	46548934	46549543	0	1127
k141_161	446	OZ096865.1	Homo sapiens genome assembly, chromosome: contig-2	100	446	0	0	1	446	46550747	46550302	0	824
k141_95	708	OZ096865.1	Homo sapiens genome assembly, chromosome: contig-2	100	693	0	0	16	708	46546283	46545591	0	1280
k141_132	723	OZ096865.1	Homo sapiens genome assembly, chromosome: contig-2	100	723	0	0	1	723	46551060	46551782	0	1336
k141_43	677	OZ116355.1	Homo sapiens genome assembly, chromosome: contig-198	99.409	677	4	0	1	677	67095525	67096201	0	1229
k141_1	456	OZ116355.1	Homo sapiens genome assembly, chromosome: contig-198	100	456	0	0	1	456	67085354	67084899	0	843
k141_114	335	OZ116355.1	Homo sapiens genome assembly, chromosome: contig-198	100	335	0	0	1	335	81518457	81518123	2.06e-172	619
k141_146	422	OZ116355.1	Homo sapiens genome assembly, chromosome: contig-198	100	422	0	0	1	422	67075110	67074689	0	780
k141_120	577	OZ116355.1	Homo sapiens genome assembly, chromosome: contig-198	100	577	0	0	1	577	67079931	67079355	0	1066
k141_51	394	OZ116355.1	Homo sapiens genome assembly, chromosome: contig-198	100	394	0	0	1	394	67074695	67074302	0	728
k141_65	570	OZ116355.1	Homo sapiens genome assembly, chromosome: contig-198	100	570	0	0	1	570	67075524	67076093	0	1053
k141_215	821	OZ116348.1	Homo sapiens genome assembly, chromosome: contig-191	100	821	0	0	1	821	49241	48421	0	1517
k141_0	380	OZ114134.1	Homo sapiens genome assembly, chromosome: contig-19	100	380	0	0	1	380	8822549	8822170	0	702
k141_87	430	OZ114134.1	Homo sapiens genome assembly, chromosome: contig-19	100	430	0	0	1	430	9045477	9045048	0	795
k141_189	400	OZ114134.1	Homo sapiens genome assembly, chromosome: contig-19	95.5	400	13	1	1	400	32579261	32578867	8.98e-177	634
k141_122	454	OZ114134.1	Homo sapiens genome assembly, chromosome: contig-19	100	453	0	0	2	454	8841262	8841714	0	837
k141_45	371	OZ165762.1	Homo sapiens genome assembly, chromosome: contig-184	98.922	371	4	0	1	371	1505568	1505938	0	664
k141_48	386	OZ116466.1	Homo sapiens genome assembly, chromosome: contig-184	100	386	0	0	1	386	46727285	46726900	0	713
k141_19	567	OZ114133.1	Homo sapiens genome assembly, chromosome: contig-18	99.459	555	3	0	1	555	60586777	60587331	0	1009
k141_92	495	OZ113108.1	Homo sapiens genome assembly, chromosome: contig-174	99.594	493	2	0	3	495	1884391	1883899	0	900
k141_168	349	OZ113843.1	Homo sapiens genome assembly, chromosome: contig-171	97.965	344	7	0	6	349	91536	91193	1.01e-165	597
k141_191	314	OZ116327.1	Homo sapiens genome assembly, chromosome: contig-170	100	314	0	0	1	314	7110639	7110326	9.05e-161	580
k141_73	1145	OZ109092.1	Homo sapiens genome assembly, chromosome: contig-143	99.122	683	6	0	463	1145	152871	153553	0	1229
k141_179	323	OZ114129.1	Homo sapiens genome assembly, chromosome: contig-143	100	323	0	0	1	323	50396990	50396668	9.28e-166	597
k141_62	320	OZ116416.1	Homo sapiens genome assembly, chromosome: contig-134	100	320	0	0	1	320	40930429	40930110	4.27e-164	592
k141_186	388	OZ118130.1	Homo sapiens genome assembly, chromosome: contig-133	99.223	386	3	0	1	386	202717	203102	0	697
k141_115	426	OZ114128.1	Homo sapiens genome assembly, chromosome: contig-13	95.991	424	17	0	3	426	122709	122286	0	689
k141_80	2775	OZ107867.1	Homo sapiens genome assembly, chromosome: contig-13	99.964	2775	1	0	1	2775	17097	14323	0	5120
k141_5	304	OZ114127.1	Homo sapiens genome assembly, chromosome: contig-12	100	304	0	0	1	304	57879	58182	3.16e-155	562
k141_75	484	OZ115104.1	Homo sapiens genome assembly, chromosome: contig-118	99.793	484	1	0	1	484	7558153	7558636	0	889
k141_154	656	OZ114125.1	Homo sapiens genome assembly, chromosome: contig-10	100	655	0	0	2	656	39218828	39219482	0	1210
k141_77	329	OZ118612.1	Homo sapiens genome assembly, chromosome: contig-1	100	329	0	0	1	329	9402	9074	4.38e-169	608
k141_204	1375	OZ118612.1	Homo sapiens genome assembly, chromosome: contig-1	100	1375	0	0	1	1375	2543	1169	0	2540
k141_170	469	AP023620.1	Homo sapiens DNA, sequence_id: unplaced_0135	94.348	460	16	6	10	469	24563	25012	0	697
k141_10	472	AP023614.1	Homo sapiens DNA, sequence_id: unplaced_0129	100	470	0	0	3	472	72245	72714	0	869
k141_96	303	EF380018.1	Enterobacteria phage phiX174 isolate 30C90, complete genome	92.025	163	13	0	141	303	4609	4771	3.63e-55	230
k141_39	336	OZ177753.1	Bolosoma cyanae genome assembly, chromosome: 15	94.872	39	2	0	78	116	2556216	2556254	0.000157	62.1
k141_98	456	LR026995.1	Blumeria graminis f. sp. tritici genome assembly, chromosome: Bgt_-Un	98.684	456	5	1	1	456	517561	517107	0	808
k141_40	883	CP066505.1	Aspergillus felis strain FM324 chromosome 3	86.431	339	30	13	99	433	1007351	1007677	5.07e-93	357
k141_42	472
k141_28	306
k141_113	514
k141_70	1086
k141_99	430
k141_31	337
k141_2	303
k141_100	328
k141_143	501
k141_3	330
k141_16	619
k141_209	1102
k141_4	341
k141_46	407
k141_88	323
k141_116	474
k141_58	401
k141_156	772
k141_89	327
k141_117	350
k141_7	413
k141_145	387
k141_128	819
k141_157	354
k141_8	351
k141_158	340
k141_119	399
k141_129	505
k141_91	488
k141_148	379
k141_211	347
k141_212	464
k141_74	317
k141_190	485
k141_104	539
k141_172	495
k141_214	361
k141_21	807
k141_123	382
k141_173	593
k141_37	442
k141_174	319
k141_151	356
k141_216	324
k141_79	319
k141_199	3016
k141_110	315
k141_55	378
k141_217	523
k141_176	309
k141_97	1056
k141_177	366
k141_218	386
k141_178	311
k141_165	1050
k141_202	309
k141_166	376
k141_133	2268
k141_134	304
k141_220	465
k141_66	387
k141_83	485
k141_69	471
k141_137	346
k141_139	667

## Sheet: Sheet2
Name	query acc.ver	ID	subject acc.ver	% identity	alignment length	mismatches	gap opens	q. start	q. end	s. start	s. end	evalue	bit score
