# Supplementary material for: Molecular diagnosis of suspected intestinal schistosomiasis in a non-endemic area of Yunnan Province, China
Source: Infect Dis Poverty. 2025 Oct 9;14:99. doi: 10.1186/s40249-025-01372-y (PMC12512248; doi:10.1186/s40249-025-01372-y)
Supplement: Supplementary file 8 — Supplementary material 8. Additional file 6. Mapping of sequencing reads to human and Schistosoma japonicum Genomes. [file 40249_2025_1372_MOESM8_ESM.xlsx]

## Sheet: Sheet1
Additional file 6. Mapping of sequencing reads to human and Schistosoma japonicum Genomes
Samples	Total_read_before filter	Total_reads_passed_quality	Q30_rate	Total_reads_removed_duplicates	Reads_mapped_to_human (%)	Reads_mapped_to_S. japonicum
68938	55828820	46374378	0.92	15174976	6687938 (44.07%)	34147
9728319	74878928	71361410	0.84	34967985	32256571 (92.25%)	7959
