# Supplementary material for: Molecular diagnosis of suspected intestinal schistosomiasis in a non-endemic area of Yunnan Province, China
Source: Infect Dis Poverty. 2025 Oct 9;14:99. doi: 10.1186/s40249-025-01372-y (PMC12512248; doi:10.1186/s40249-025-01372-y)
Supplement: Supplementary file 9 — Supplementary material 9. Additional file 7. Egg size statistics of confirmed schistosomiasis cases in rectal tissue sections from Yunnan Province, China. [file 40249_2025_1372_MOESM9_ESM.xlsx]

## Sheet: Sheet1
Additional file 7. Egg size statistics of confirmed schistosomiasis cases in rectal tissue sections from Yunnan Province, China.
Sample ID	Egg Length (µm)	Egg Width (µm)
19-1340	58.732±10.291	34.553±5.567
19-1791	60.612±8.391	40.036±5.724
208-6008	61.324±8.275	40.024± 6.593
2019-4295	63.048±6.717	40.600±5.316
